# Supplementary material for: Transcriptional and biochemical analyses of gibberellin expression and content in germinated barley grain
Source: J Exp Bot. 2019 Dec 10;71(6):1870–84. doi: 10.1093/jxb/erz546 (PMC7242073; doi:10.1093/jxb/erz546)
Supplement: erz546_suppl_Supplementary_Tables_S2-S4 [file erz546_suppl_supplementary_tables_s2-s4.xlsx]

## Sheet: Table S2a TPM
Table S2A. Complete dataset of transcript abundance of genes in the aleurone, scutellum and embryo of germinated barley grain.
HORVU	MM bin	MM bin name	MapMan annotation	2017 annotation	H/L	Al1.0	Al1.24	Al1.48	Al1.72	Al1.96	Al2.0	Al2.24	Al2.48	Al2.72	Al2.96	Al3.0	Al3.24	Al3.48	Al3.72	Al3.96	Em.0	Em.24	Em.48	Em.72	Em.96	Sc.0	Sc.24	Sc.48	Sc.72	Sc.96
HORVU0Hr1G000010					LC	0	0.0624669	0	0	0	0	0	0	0	0	0	0	0	0	0	0	0	0	0	0	0	0	0	0	0
HORVU0Hr1G000020	30.2.12	signalling.receptor kinases.leucine rich repeat XII	(loc_os10g02970.1 : 1101.0) no description available & (at4g08850 : 652.0) Leucine-rich repeat receptor-like protein kinase family protein; FUNCTIONS IN: kinase activity; INVOLVED IN: protein amino acid phosphorylation; LOCATED IN: plasma membrane, membrane; EXPRESSED IN: 23 plant structures; EXPRESSED DURING: 13 growth stages; CONTAINS InterPro DOMAIN/s: Protein kinase, ATP binding site (InterPr…	Leucine-rich repeat receptor-like protein kinase family protein	HC	1.71047	1.99387	1.72387	1.60686	1.45166	1.4656	1.16145	1.87788	2.13704	1.32187	1.52533	1.00082	1.67531	1.82724	1.9706	3.11098	1.03116	1.02863	0.898294	1.0102	3.7297	1.61493	1.78668	2.23935	2.18894
HORVU0Hr1G000030	27.3.71	RNA.regulation of transcription.SNF7	(loc_os05g01250.1 : 350.0) no description available & (at3g10640 : 311.0) VPS60.1; CONTAINS InterPro DOMAIN/s: Snf7 (InterPro:IPR005024); BEST Arabidopsis thaliana protein match is: SNF7 family protein (TAIR:AT5G04850.1); Has 35333 Blast hits to 34131 proteins in 2444 species: Archae - 798; Bacteria - 22429; Metazoa - 974; Fungi - 991; Plants - 531; Viruses - 0; Other Eukaryotes - 9610 (source: N…	Charged multivesicular body protein 5	HC	0.0983465	0.10927	0.11711	0.070905	0.120805	0.160064	0.0984692	0.2237	0.0865864	0.082839	0.113179	0.0976024	0.170598	0.199301	0.16688	0.201027	0.0542331	0.180104	0.0625587	0.13319	0.247579	0.188756	0.154535	0.154663	0.0241937
HORVU0Hr1G000050	30.2.15	signalling.receptor kinases.thaumatin like	(loc_os01g02800.1 : 176.0) no description available & (at1g70250 : 85.1) Encodes a Protease inhibitor/seed storage/LTP family protein; receptor serine/threonine kinase, putative; FUNCTIONS IN: protein serine/threonine kinase activity, transmembrane receptor protein serine/threonine kinase activity, protein kinase activity, ATP binding; INVOLVED IN: protein amino acid phosphorylation; LOCATED IN: …	receptor-like protein kinase 4	HC	0	0	0	0	0	0	0	0	0	0	0	0	0	0	0	0	0	0	0	0	0	0	0	0	0
HORVU0Hr1G000080	29.5.11.3	protein.degradation.ubiquitin.E2	(gnl|cdd|35648 : 125.0) no description available & (loc_os03g47770.1 : 111.0) no description available & (at1g45050 : 107.0) member of ubiquitin-conjugating E2-proteins; ATUBC2-1; CONTAINS InterPro DOMAIN/s: Ubiquitin-conjugating enzyme/RWD-like (InterPro:IPR016135), Ubiquitin-conjugating enzyme, E2 (InterPro:IPR000608); BEST Arabidopsis thaliana protein match is: ubiquitin-conjugating enzyme 18 …	Ubiquitin-conjugating enzyme family protein	HC	39.3917	96.51	82.7965	75.9277	94.9788	33.7933	39.5513	83.135	91.1987	83.9863	29.8987	31.7703	58.4432	74.0547	92.8927	37.2198	22.5777	26.6945	22.3575	21.1621	53.6425	69.7313	82.2141	96.1489	94.7378
HORVU0Hr1G000130	20.1	stress.biotic	(loc_os10g04342.1 : 276.0) no description available & (gnl|cdd|39857 : 119.0) no description available & (at1g50180 : 93.2) NB-ARC domain-containing disease resistance protein; FUNCTIONS IN: ATP binding; INVOLVED IN: apoptosis, defense response; LOCATED IN: cellular_component unknown; EXPRESSED IN: shoot; CONTAINS InterPro DOMAIN/s: NB-ARC (InterPro:IPR002182), Disease resistance protein (InterPr…	Disease resistance protein RPM1	HC	0	0.0287676	0.0612591	0.190861	0.157906	0	0	0.0864384	0	0.0634896	0	0	0.0830698	0.0538203	0.0546133	0.993206	15.732	9.02791	6.93979	5.21779	0.156087	2.37063	1.8041	2.29882	1.24095
HORVU0Hr1G000170					LC	0.519012	0.234244	0.239105	0.45204	0.320125	0.441522	0.275055	0.222502	0.699698	0.426364	0.411738	0.269308	0.298119	0.516528	0.472563	1.74423	0.646731	0.656641	0.470602	0.459509	1.18668	1.02423	1.33216	1.17489	1.33019
HORVU0Hr1G000180					LC	0.0815495	0.0991549	0.0301354	0.0175887	0.0762416	0.0773667	0.067474	0.061235	0.0896311	0.0568133	0.082832	0.0367613	0.0669435	0.11775	0.0660044	0.21043	0.154094	0.185755	0.132346	0.135572	0.214764	0.12354	0.184116	0.165387	0.153965
HORVU0Hr1G000200	31.1	cell.organisation	(loc_os05g02250.2 : 235.0) no description available & (q9fvi2|adf1_pethy : 218.0) Actin-depolymerizing factor 1 (ADF 1) - Petunia hybrida (Petunia) & (at5g59890 : 212.0) actin depolymerizing factor 4 (ADF4) mRNA, complete cds; actin depolymerizing factor 4 (ADF4); FUNCTIONS IN: actin binding; INVOLVED IN: defense response signaling pathway, resistance gene-dependent, defense response to bacterium…	actin depolymerizing factor 4	HC	59.455	238.06	107.398	62.4704	87.8734	48.4981	52.6417	208.848	164.839	82.4384	49.8429	39.0587	228.591	289.68	106.08	120.196	312.246	152.489	132.367	121.098	115.109	380.962	635.07	928.222	746.716
HORVU0Hr1G000210					LC	127.866	27.4322	33.3319	40.7691	65.3698	124.432	87.0487	28.5813	39.8481	48.6045	119.536	107.739	36.312	42.902	90.532	129.583	28.3217	61.5418	56.9843	57.1523	163.953	20.3101	42.4902	40.8498	42.9696
HORVU0Hr1G000250	33.99	development.unspecified	(loc_os01g28680.3 : 352.0) no description available & (at4g03020 : 265.0) transducin family protein / WD-40 repeat family protein; FUNCTIONS IN: nucleotide binding; INVOLVED IN: biological_process unknown; LOCATED IN: CUL4 RING ubiquitin ligase complex; EXPRESSED IN: 22 plant structures; EXPRESSED DURING: 13 growth stages; CONTAINS InterPro DOMAIN/s: WD40 repeat 2 (InterPro:IPR019782), WD40 repea…	transducin family protein / WD-40 repeat family protein	HC	6.86079	6.87948	3.33776	3.15227	2.6162	3.49909	9.326	4.11462	1.84979	2.87107	3.24029	4.01208	5.46045	2.42387	3.44745	4.44827	5.88187	6.27361	4.82234	4.4211	7.0717	9.68245	13.3371	12.7461	7.86725
HORVU0Hr1G000270	35.2	not assigned.unknown	(original description: no original description)	unknown function	HC	0.273145	0.773627	0.40293	0.637523	0.239247	0.400599	0.391561	0.487458	0.198477	2.23069	1.32509	0.284955	0.510985	0.408321	0.464036	0.0815161	0.206168	0.122038	0.143399	0	0.35468	0.171563	1.27424	1.43492	0.181324
HORVU0Hr1G000280	3.5	minor CHO metabolism.others	(loc_os10g42240.1 : 602.0) no description available & (at4g27600 : 484.0) Encodes a phosphofructokinase B-type carbohydrate kinase family protein, NARA5. Regulates photosynthetic gene expression.; GENES NECESSARY FOR THE ACHIEVEMENT OF RUBISCO ACCUMULATION 5 (NARA5); CONTAINS InterPro DOMAIN/s: Carbohydrate/purine kinase (InterPro:IPR011611), Carbohydrate/puine kinase, PfkB, conserved site (Inter…	pfkB-like carbohydrate kinase family protein	HC	30.2875	7.72822	5.01215	5.91395	12.721	29.7871	23.638	9.06216	7.83327	10.2023	33.1154	31.4403	10.8747	11.4776	18.5535	27.7811	8.91156	15.3203	17.1194	17.9705	36.3168	11.1415	24.816	22.1482	24.2556
HORVU0Hr1G000330					LC	0.0266277	0.0738933	0.158843	0.112217	0.0747106	0.0485691	0.0713177	0	0.113829	0.11339	0.02273	0	0	0.0509282	0.175025	0.948145	1.30914	1.07159	0.908686	0.980108	0.434417	0.953727	0.457783	0.392233	0.677078
HORVU0Hr1G000340	13.2.3.4.1	amino acid metabolism.degradation.aspartate family.methionine.methionine gamma-lyase	(loc_os10g37340.1 : 369.0) no description available & (at1g64660 : 313.0) Encodes a functional methionine gamma-lyase, a cytosolic enzyme catalyzes the degradation of methionine into methanethiol, alpha-ketobutyrate and ammonia. The catabolism of excess methionine is important to methionine homeostasis.; methionine gamma-lyase (MGL); CONTAINS InterPro DOMAIN/s: Pyridoxal phosphate-dependent trans…	cystathionine beta-lyase	HC	24.0407	4.49665	0.941789	0.416631	1.03075	26.1506	17.8593	2.66027	1.03378	0.636428	22.165	21.1759	4.58458	2.07564	1.67227	8.44155	7.89693	9.06132	11.6091	18.873	11.3646	1.7442	3.50177	2.05037	11.4066
HORVU0Hr1G000380					LC	6.53432	2.60534	1.2738	2.19633	2.96195	5.43722	2.72774	1.74096	2.26852	1.92055	4.86074	2.73686	1.58008	2.10355	2.64293	7.94176	1.00029	1.48228	0.811628	0.977919	11.2873	3.71237	1.71634	3.03264	3.47668
HORVU0Hr1G000390	35.1.40	not assigned.no ontology.glycine rich proteins	(loc_os05g09360.1 : 956.0) no description available & (at5g11700 : 678.0) BEST Arabidopsis thaliana protein match is: glycine-rich protein (TAIR:AT4G32920.3); Has 8203 Blast hits to 3102 proteins in 389 species: Archae - 3; Bacteria - 5624; Metazoa - 852; Fungi - 139; Plants - 704; Viruses - 77; Other Eukaryotes - 804 (source: NCBI BLink). & (reliability: 1356.0) & (original description: no origi…	BEST Arabidopsis thaliana protein match is: glycine-rich protein .	HC	3.94017	0.87056	1.89271	2.61645	3.24088	4.5368	2.72163	1.02542	1.93057	3.04581	3.90167	3.55628	1.58075	1.59459	3.05745	10.7034	4.83534	6.74883	5.7909	5.69564	9.32383	3.4946	7.12853	6.8397	6.19589
HORVU0Hr1G000410	34.12	transport.metal	(loc_os05g25194.2 : 748.0) no description available & (at3g08650 : 548.0) ZIP metal ion transporter family; FUNCTIONS IN: metal ion transmembrane transporter activity; INVOLVED IN: metal ion transport, transmembrane transport; LOCATED IN: endomembrane system, membrane; EXPRESSED IN: 24 plant structures; EXPRESSED DURING: 15 growth stages; CONTAINS InterPro DOMAIN/s: Zinc/iron permease (InterPro:I…	Zinc transporter ZupT	HC	44.2468	116.228	109.885	97.7249	98.7473	40.816	43.5257	114.413	125.821	100.133	37.25	37.4324	86.2555	121.148	105.656	38.3779	84.6392	59.8486	53.2054	54.69	55.1569	114.658	82.8267	77.7616	72.9063
HORVU0Hr1G000420	35.2	not assigned.unknown	(original description: no original description)	F-box domain containing protein expressed	HC	0.149288	0.335068	1.09314	1.98427	1.36707	0.141032	0.0449678	0.23892	0.981296	0.947487	0.128555	0.0443584	0.351793	0.505717	0.747424	5.18251	4.27548	6.14191	7.08038	5.20133	2.86992	3.2919	10.3975	6.83366	8.3535
HORVU0Hr1G000450	29.4.1.52	protein.postranslational modification.kinase.receptor like cytoplasmatic kinase II	(loc_os03g04050.1 : 411.0) no description available & (at4g35230 : 375.0) Encodes BR-signaling kinase 1 (BSK1), one of the three homologous BR-signaling kinases (BSK1, AT4G35230; BSK2, AT5G46570; BSK3, AT4G00710). Mediates signal transduction from receptor kinase BRI1 by functioning as the substrate of BRI1. Plasma membrane localized.; BR-signaling kinase 1 (BSK1); FUNCTIONS IN: binding, protein …	receptor kinase 2	HC	0	0.0486134	0.507738	1.0181	0.135563	0	0	0.0453977	0.421372	0.109012	0.0377767	0.0422869	0	0	0.378571	0	0	0	0.101538	0.0875747	0	0	0.117886	0.518066	0.397932
HORVU0Hr1G000500	35.2	not assigned.unknown	no hits & (original description: no original description)	undescribed protein	HC	0.473479	0.372709	0	0	0	0.537076	0.704085	0.393711	0.20558	0.221447	0.817814	0.944861	1.4646	0.973862	0.578542	0	0	0	0	0	0	0	0.119031	0	0
HORVU0Hr1G000510	35.2	not assigned.unknown	(loc_os05g32230.1 : 337.0) no description available & (at5g12470 : 308.0) Protein of unknown function (DUF3411); FUNCTIONS IN: molecular_function unknown; INVOLVED IN: biological_process unknown; LOCATED IN: mitochondrion, chloroplast, plastid, chloroplast inner membrane, chloroplast envelope; EXPRESSED IN: 24 plant structures; EXPRESSED DURING: 14 growth stages; CONTAINS InterPro DOMAIN/s: Prote…	Protein RETICULATA-RELATED 4 chloroplastic	HC	3.46609	1.51601	4.1664	4.70987	7.37526	2.86285	2.66824	1.47347	0.916584	4.01466	2.79416	2.61003	2.0765	1.726	1.88197	23.7726	22.7452	35.1963	41.3127	43.2302	7.89012	8.65206	20.6696	27.3054	33.6887
HORVU0Hr1G000600	29.5.11	protein.degradation.ubiquitin	(loc_os05g33850.1 : 816.0) no description available & (at5g12120 : 209.0) Ubiquitin-associated/translation elongation factor EF1B protein; INVOLVED IN: biological_process unknown; LOCATED IN: plasma membrane; EXPRESSED IN: 24 plant structures; EXPRESSED DURING: 15 growth stages; CONTAINS InterPro DOMAIN/s: Ubiquitin-associated/translation elongation factor EF1B, N-terminal, eukaryote (InterPro:IP…	unknown function	HC	15.7986	23.9967	17.3148	14.8381	19.8649	12.2252	16.5136	22.9824	18.0473	17.5595	13.0559	11.3414	29.0082	22.7932	21.2564	18.7016	21.5707	18.1048	17.1866	15.5844	22.0251	23.8367	17.7708	18.0022	17.0484
HORVU0Hr1G000610					LC	5.55149	7.99878	10.2724	8.11466	9.45198	4.13565	2.69018	8.17418	8.76645	8.54223	4.39264	2.45354	6.44729	8.86209	7.77853	8.87242	46.0701	21.4521	18.8236	13.5882	9.54396	23.6479	14.2184	14.2527	15.0787
HORVU0Hr1G000620	20.2.1	stress.abiotic.heat	(loc_os01g65480.1 : 333.0) no description available & (at1g11040 : 178.0) HSP40/DnaJ peptide-binding protein; FUNCTIONS IN: unfolded protein binding, heat shock protein binding; INVOLVED IN: protein folding; LOCATED IN: cellular_component unknown; EXPRESSED IN: petal, leaf whorl, male gametophyte, flower, pollen tube; EXPRESSED DURING: L mature pollen stage, M germinated pollen stage, 4 anthesis,…	Chaperone protein dnaJ 3	HC	0	0	0	0	0	0.0122261	0	0.0354956	0	0	0.0121876	0	0	0	0	0	0.0911752	0.210702	0.576475	0.373716	0	0	0	0	0
HORVU0Hr1G000630	27.3.27	RNA.regulation of transcription.NAC domain transcription factor family	(loc_os05g35170.4 : 374.0) no description available & (at5g64060 : 251.0) NAC domain containing protein 103 (NAC103); FUNCTIONS IN: sequence-specific DNA binding transcription factor activity; INVOLVED IN: multicellular organismal development, regulation of transcription; LOCATED IN: cellular_component unknown; EXPRESSED IN: 9 plant structures; EXPRESSED DURING: 6 growth stages; CONTAINS InterPro…	NAC domain containing protein 103	HC	1.02587	1.72489	1.84432	1.09981	1.48159	0.622717	0.645296	1.96084	1.71432	1.24079	0.405491	0.39005	1.38872	1.77838	2.00829	1.44721	1.80739	1.37701	1.4296	1.06909	1.31955	2.45664	1.80405	1.51427	2.10477
HORVU0Hr1G000660	35.2	not assigned.unknown	(loc_os05g35190.1 : 582.0) no description available & (at1g48880 : 426.0) Encodes a member of the TBL (TRICHOME BIREFRINGENCE-LIKE) gene family containing a plant-specific DUF231 (domain of unknown function) domain. TBL gene family has 46 members, two of which (TBR/AT5G06700 and TBL3/AT5G01360) have been shown to be involved in the synthesis and deposition of secondary wall cellulose, presumably …	TRICHOME BIREFRINGENCE-LIKE 7	HC	0.187299	0.251956	0.278236	0.0597039	0.215186	0.2159	0.170563	0.0451294	0.708338	0.220353	0.14019	0.083931	0.286761	0.431427	0.401837	0.366976	0.419686	0.0478943	0.382848	0.215935	0.650261	0.404342	0.366793	0.068143	0.438378
HORVU0Hr1G000710	35.2	not assigned.unknown	no hits & (original description: no original description)	Transcription factor	HC	1.15807	1.67682	1.93699	0.960977	1.40392	0.973722	0.795218	2.44109	2.74671	1.64084	0.534953	0.51189	1.87622	2.87308	0.817854	1.42095	2.35322	1.86335	2.58446	0.921205	1.67456	2.89374	2.70175	3.11046	2.81952
HORVU0Hr1G000780	35.2	not assigned.unknown	no hits & (original description: no original description)	unknown function	HC	0.0828052	0.117215	0.717452	0.47099	0.237024	0	0.184814	0.563842	0.276279	3.2918	0.404795	0.222387	0.964641	3.72577	8.22011	0	0.187842	0.647527	0.172394	0	0	0.113459	0.0512253	0.118336	0
HORVU0Hr1G000930	35.2	not assigned.unknown	no hits & (original description: no original description)	Chromosome 3B genomic scaffold cultivar Chinese Spring	HC	1.96798	1.79259	1.39129	1.59712	2.68484	1.41503	1.58569	1.73863	1.62853	1.97201	1.37969	1.23625	1.65574	2.42467	2.40801	3.4441	2.68529	3.02363	3.40094	3.45461	3.35869	2.47143	2.8696	2.98791	3.27022
HORVU0Hr1G000940	35.2	not assigned.unknown	(loc_os05g41530.1 : 333.0) no description available & (at3g02860 : 115.0) zinc ion binding; FUNCTIONS IN: zinc ion binding; INVOLVED IN: biological_process unknown; LOCATED IN: intracellular; EXPRESSED IN: 13 plant structures; EXPRESSED DURING: 4 anthesis, F mature embryo stage, petal differentiation and expansion stage, E expanded cotyledon stage, D bilateral stage; CONTAINS InterPro DOMAIN/s: Z…	Zinc finger protein 830	HC	4.12295	3.43622	3.66743	2.9373	4.12159	4.11109	3.27855	3.60563	3.03399	4.8219	4.08479	4.36136	3.69201	3.48226	3.50605	7.20539	3.32453	4.40649	3.09734	4.43808	6.29826	3.76552	3.792	2.82938	4.71468
HORVU0Hr1G000950	27.3.35	RNA.regulation of transcription.bZIP transcription factor family	(loc_os05g41540.1 : 187.0) no description available & (at2g16770 : 86.7) Basic-region leucine zipper (bZIP23) transcription factor involved in the adaptation to zinc deficiency. Binds ZDRE motifs.; bZIP23; FUNCTIONS IN: protein binding, DNA binding, sequence-specific DNA binding transcription factor activity; INVOLVED IN: cellular response to zinc ion, response to zinc ion; LOCATED IN: nucleus; C…	Basic-leucine zipper (bZIP) transcription factor family protein	HC	1.50907	0.204151	0.358011	0.210894	0.236814	1.60181	1.1319	0.270947	0.0983207	0.142857	1.37583	1.59279	0.114297	0	0.0907653	0.0245759	0.0522851	0.317543	0.230427	0.312456	1.20668	1.70252	4.88234	5.06897	5.58129
HORVU0Hr1G000990	35.2	not assigned.unknown	no hits & (original description: no original description)	undescribed protein	HC	13.9034	13.2189	13.3208	10.2841	6.22466	10.7062	6.47821	9.59155	12.9996	7.28613	8.20209	5.59276	9.80142	11.5022	7.61982	13.5387	4.10117	3.86075	2.58674	1.35067	29.7822	13.5084	16.7456	14.6236	10.911
HORVU0Hr1G001010					LC	0.0315666	0.348564	0.0771109	0.0370136	0	0.0280382	0.100256	0.271317	0.172858	0.0321612	0.041925	0.0574018	0.196217	0.159859	0.184628	0	0	0	0	0	0	0	0	0	0
HORVU0Hr1G001020					LC	0	0	0	0	0	0	0	0	0	0	0.0237979	0.0266392	0	0	0.0590724	0.0743946	0	0	0	0	0.153814	0	0	0	0.088951
HORVU0Hr1G001030					LC	0.107003	0.072188	0.0171742	0.0346171	0.0145392	0.078727	0.138449	0.0274081	0.031516	0.0334563	0.113347	0.121528	0.131212	0.127078	0.0435118	0.287466	0.00830444	0.00660071	0.0153254	0.0155782	0.689327	0.0184044	0.0354809	0	0.0365285
HORVU0Hr1G001070	30.2.8.1	signalling.receptor kinases.leucine rich repeat VIII.VIII-1	(loc_os05g40270.5 : 1317.0) no description available & (at1g06840 : 951.0) Leucine-rich repeat protein kinase family protein; FUNCTIONS IN: protein serine/threonine kinase activity, protein kinase activity, ATP binding; INVOLVED IN: transmembrane receptor protein tyrosine kinase signaling pathway, protein amino acid phosphorylation; LOCATED IN: plasma membrane, membrane; EXPRESSED IN: 20 plant st…	protein kinase family protein	HC	0.0188757	0	0	0.166934	0.422837	0.00821422	0	0	0	0	0.00818836	0	0.287397	0	0	0	0	0	0	0	0	0	0	0	0
HORVU0Hr1G001110	27.3.41	RNA.regulation of transcription.B3 transcription factor family	(loc_os05g40280.1 : 298.0) no description available & (at5g58280 : 135.0) AP2/B3-like transcriptional factor family protein; FUNCTIONS IN: DNA binding, sequence-specific DNA binding transcription factor activity; INVOLVED IN: regulation of transcription, DNA-dependent; EXPRESSED IN: 14 plant structures; EXPRESSED DURING: 6 growth stages; CONTAINS InterPro DOMAIN/s: Transcriptional factor B3 (Inte…	B3 domain-containing protein	HC	0	0	0.144882	0	0	0	0	0	0	0	0	0	0	0	0	0	0	0	0	0.065709	0	0	0	0.0861765	0
HORVU0Hr1G001120	27.3.52	RNA.regulation of transcription.Global transcription factor group	(loc_os05g41510.1 : 2163.0) no description available & (at1g65440 : 1472.0) Related to yeast Spt6 protein, which functions as part of a protein complex in transcription initiation and also plays a role in chromatin structure / assembly.; global transcription factor group B1 (GTB1); FUNCTIONS IN: transcription elongation regulator activity, hydrolase activity, acting on ester bonds, RNA binding; I…	Transcription elongation factor Spt6	HC	0.00782374	0.00832808	0.0471446	0.037418	0.0501377	0.0156153	0.0146154	0.00765426	0.017063	0.0160032	0.020008	0.512146	0	0.0170438	0.0322082	0.00995557	0.0167138	0.00887289	0.0493769	0.0147655	0.0438374	0.0287599	0.0522726	0.0417031	0.101724
HORVU0Hr1G001140	35.2	not assigned.unknown	(original description: no original description)	RING/U-box superfamily protein	HC	3.0221	1.05268	0.411527	0	0.353661	2.11087	5.09219	2.5676	0.349453	0	2.3709	4.57982	3.75825	0.941698	1.07264	0.524089	0	0	0	0	3.20004	0	0	0	0
HORVU0Hr1G001160	35.2	not assigned.unknown	no hits & (original description: no original description)	undescribed protein	HC	5.17835	2.41434	0.879491	1.47089	3.79269	4.6203	5.2069	3.2675	1.73107	1.41881	4.42542	4.86146	3.09146	2.66464	4.12406	4.78642	2.70393	4.62805	4.51774	5.09982	6.68839	1.76034	3.31975	3.63126	5.40656
HORVU0Hr1G001180	29.5.11.20	protein.degradation.ubiquitin.proteasom	(loc_os05g41180.1 : 449.0) no description available & (q9lsu0|psa3_orysa : 437.0) Proteasome subunit alpha type 3 (EC 3.4.25.1) (20S proteasome alpha subunit G) (20S proteasome subunit alpha-7) - Oryza sativa (Rice) & (at2g27020 : 411.0) Encodes 20S proteasome alpha 7 subunit PAG1.; 20S proteasome alpha subunit G1 (PAG1); FUNCTIONS IN: peptidase activity, endopeptidase activity, threonine-type en…	Proteasome subunit alpha type-3	HC	3.70007	5.37455	5.30448	4.10072	6.81577	3.28661	3.17964	5.90036	6.10113	5.40667	3.40433	3.29003	4.82464	6.48786	6.6391	5.60248	5.131	7.48899	5.48348	6.50616	6.51271	7.3402	10.3578	9.14748	8.09663
HORVU0Hr1G001190	27.3.69	RNA.regulation of transcription.SET-domain transcriptional regulator family	(loc_os05g41172.2 : 1120.0) no description available & (at1g73100 : 548.0) Encodes a SU(VAR)3-9 homolog, a SET domain protein. Known SET domain proteins are involved in epigenetic control of gene expression and act as histone methyltransferases. There are 10 SUVH genes in Arabidopsis and members of this subfamily of the SET proteins have an additional conserved SRA domain.; SU(VAR)3-9 homolog 3 (…	Histone-lysine N-methyltransferase 2A	HC	0.0366351	0.0385943	0	0.0266569	0	0.0819375	0	0.0118865	0.027582	0	0.0220876	0.0335024	0.0124484	0.0529357	0	0.137233	0.2495	0.315169	0.384252	0.271431	0.107308	0.0149363	0.136314	0.0997495	0.126735
HORVU0Hr1G001230	27.3.25	RNA.regulation of transcription.MYB domain transcription factor family	(p93417|gam1_orysa : 432.0) Transcription factor GAMYB (OsGAMyb) - Oryza sativa (Rice) & (loc_os01g59660.2 : 432.0) no description available & (at5g06100 : 211.0) Encodes a member of the myb family of transcription factors (MYB33), contains Pfam profile: PF00249 myb DNA-binding domain. Double mutants with MYB65 are male sterile- anthers are small, pollen development is defective. Spatial expressi…	myb domain protein 33	HC	0.920629	0.841349	1.32034	1.84958	1.72713	0.878304	0.434415	1.42663	1.68702	2.21612	0.598376	0.533779	0.561601	1.34223	2.00491	0.280119	0.151368	0.301309	0.320533	0.242328	0.311956	0.357022	0.752323	0.588644	0.361635
HORVU0Hr1G001240	35.2	not assigned.unknown	(loc_os01g59670.1 : 346.0) no description available & (at5g17910 : 87.8) unknown protein; FUNCTIONS IN: molecular_function unknown; INVOLVED IN: biological_process unknown; LOCATED IN: mitochondrion; EXPRESSED IN: 23 plant structures; EXPRESSED DURING: 15 growth stages; BEST Arabidopsis thaliana protein match is: unknown protein (TAIR:AT2G29620.1). & (reliability: 175.6) & (original description: …	unknown function	HC	0.469765	0.403797	0.18231	0.337787	0.265231	0.409471	0.482959	0.169438	0.285807	0.308384	0.427971	0.351278	0.352904	0.346733	0.446894	0.89555	3.1567	2.73474	2.33856	1.49139	1.41221	3.45822	6.45644	8.30823	5.71216
HORVU0Hr1G001260					LC	0.825259	0.65875	1.19301	1.26902	1.58178	0.84345	0.602349	0.716582	1.12532	1.24483	0.865664	0.87661	0.809488	0.950476	2.20565	2.94249	1.85551	2.51166	2.84137	1.64464	2.17375	1.56475	4.30647	3.18687	2.52856
HORVU0Hr1G001270	30.3	signalling.calcium	(at2g27030 : 246.0) encodes a calmodulin that has higher affinity to kinesin-like calmodulin binding motor protein than CAM4 or CAM6.; calmodulin 5 (CAM5); FUNCTIONS IN: calcium ion binding; LOCATED IN: plasma membrane; EXPRESSED IN: 23 plant structures; EXPRESSED DURING: 16 growth stages; CONTAINS InterPro DOMAIN/s: EF-Hand 1, calcium-binding site (InterPro:IPR018247), EF-HAND 2 (InterPro:IPR018…	calmodulin 7	HC	13.9319	20.6476	29.4776	29.1955	27.4807	12.616	11.0463	21.6053	29.4085	27.8859	11.9366	11.0949	16.7524	25.9529	26.3183	13.9717	40.8452	35.7737	30.7781	33.4979	22.777	55.8077	89.4911	105.552	85.8516
HORVU0Hr1G001280	30.3	signalling.calcium	(loc_os05g41200.1 : 179.0) no description available & (gnl|cdd|34727 : 106.0) no description available & (p27164|calm3_pethy : 102.0) Calmodulin-related protein - Petunia hybrida (Petunia) & (at3g43810 : 101.0) EF hand domain protein encodes a calmodulin. Can functionally complement a yeast CaM mutant.; calmodulin 7 (CAM7); FUNCTIONS IN: calcium ion binding; INVOLVED IN: detection of calcium ion,…	Calmodulin	HC	0	0	0.0934518	0	0	0	0.071193	0.0372846	0	0.0779532	0	0.10452	0	0	0	0.472705	0.899856	1.42242	1.36725	0.957878	0.163472	0.734525	0.254625	0.60657	0.516587
HORVU0Hr1G001300	27.4	RNA.RNA binding	(loc_os05g40290.1 : 419.0) no description available & (at2g38610 : 315.0) RNA-binding KH domain-containing protein; FUNCTIONS IN: RNA binding, nucleic acid binding; INVOLVED IN: biological_process unknown; LOCATED IN: cellular_component unknown; EXPRESSED IN: 23 plant structures; EXPRESSED DURING: 13 growth stages; CONTAINS InterPro DOMAIN/s: K Homology (InterPro:IPR004087), K Homology, type 1, s…	RNA-binding KH domain-containing protein	HC	0.152071	0.366126	0.0919257	0.0822497	0.466045	0.449744	0.27355	0.0970416	0.0851041	0.0766802	0.13199	0.23879	1.69808	0.387726	0.0785716	0.298361	0.511752	0.291215	0.230473	0.237515	0.728975	0.282628	0.298928	0	0.382191
HORVU0Hr1G001340	35.2	not assigned.unknown	(loc_os05g35710.2 : 530.0) no description available & (at4g24330 : 399.0) Protein of unknown function (DUF1682); FUNCTIONS IN: molecular_function unknown; INVOLVED IN: biological_process unknown; LOCATED IN: endoplasmic reticulum; EXPRESSED IN: 23 plant structures; EXPRESSED DURING: 13 growth stages; CONTAINS InterPro DOMAIN/s: Protein of unknown function DUF1682 (InterPro:IPR012879); BEST Arabid…	Coiled-coil domain-containing protein 47	HC	100.571	157.761	148.234	138.204	130.558	82.7411	72.7097	129.306	136.534	117.484	72.152	62.7596	124.436	131.966	109.255	109.198	150.005	140.906	123.841	112.835	151.931	167.063	183.593	162.404	119.231
HORVU0Hr1G001390	35.2	not assigned.unknown	(loc_os05g43560.1 : 277.0) no description available & (at2g32170 : 125.0) S-adenosyl-L-methionine-dependent methyltransferases superfamily protein; LOCATED IN: cellular_component unknown; EXPRESSED IN: 24 plant structures; EXPRESSED DURING: 15 growth stages; CONTAINS InterPro DOMAIN/s: N2227-like (InterPro:IPR012901); BEST Arabidopsis thaliana protein match is: S-adenosyl-L-methionine-dependent m…	S-adenosyl-L-methionine-dependent methyltransferases superfamily protein	HC	5.24608	5.50031	6.76038	6.05097	7.04375	5.60359	3.79598	8.4509	8.31175	7.47084	5.31315	4.07799	7.24062	10.3111	7.99659	11.299	23.3699	19.7485	16.5682	12.8712	7.9102	24.0708	19.1394	19.8022	14.649
HORVU0Hr1G001400	35.2	not assigned.unknown	(loc_os10g26140.3 : 1176.0) no description available & (at3g12010 : 660.0) FUNCTIONS IN: molecular_function unknown; INVOLVED IN: biological_process unknown; EXPRESSED IN: sperm cell, cultured cell; CONTAINS InterPro DOMAIN/s: Colon cancer-associated Mic1-like (InterPro:IPR009755); Has 30201 Blast hits to 17322 proteins in 780 species: Archae - 12; Bacteria - 1396; Metazoa - 17338; Fungi - 3422; …	Colon cancer-associated protein Mic1-like containing protein expressed	HC	29.5556	47.5172	53.9985	49.4828	42.3939	24.6921	22.2747	56.5653	65.0286	48.2464	23.6749	21.461	37.429	56.9212	46.9287	34.7747	31.1858	38.1955	32.9076	29.9284	45.3259	42.6166	42.9409	46.6236	53.2203
HORVU0Hr1G001410					LC	0.499083	1.4947	0.59963	0.59572	1.52341	0.245209	0.449295	0.981792	2.19563	1.13559	0.350624	0.224872	0.941485	1.35022	1.36472	0.571661	0.73298	0.449034	0.893233	1.05352	0.772746	0.771592	0.545472	1.14965	0.24843
HORVU0Hr1G001430	27.3.32	RNA.regulation of transcription.WRKY domain transcription factor family	(loc_os05g46020.1 : 184.0) no description available & (at5g64810 : 129.0) member of WRKY Transcription Factor; Group II-c; WRKY DNA-binding protein 51 (WRKY51); CONTAINS InterPro DOMAIN/s: DNA-binding WRKY (InterPro:IPR003657); BEST Arabidopsis thaliana protein match is: WRKY DNA-binding protein 50 (TAIR:AT5G26170.1); Has 30201 Blast hits to 17322 proteins in 780 species: Archae - 12; Bacteria - …	WRKY DNA-binding protein 51	HC	1.14165	9.62773	5.62084	3.78995	1.60907	1.18302	1.94329	11.1452	7.59726	1.66418	0.875444	0.683678	6.42619	7.772	1.56743	1.30348	1.40324	5.54365	6.78365	5.22539	5.96896	9.35566	7.21078	11.9256	11.9248
HORVU0Hr1G001440	2.2.1.4	major CHO metabolism.degradation.sucrose.hexokinase	(q2knb9|hxk2_orysa : 806.0) Hexokinase-2 (EC 2.7.1.1) (Hexokinase-3) - Oryza sativa (Rice) & (loc_os05g45590.1 : 806.0) no description available & (at4g29130 : 691.0) Encodes a hexokinase (HXK1) in the plant glucose-signaling network. Functions as a glucose sensor to interrelate nutrient, light, and hormone signaling networks for controlling growth and development in response to the changing envi…	hexokinase 1	HC	25.0512	34.1263	22.7333	15.7537	24.2978	22.3787	21.9883	30.1562	26.569	18.8836	22.9087	22.7556	26.298	32.6633	27.2913	28.8972	39.5868	28.8934	27.835	24.4759	36.3802	66.4399	41.7859	38.0838	31.1137
HORVU0Hr1G001450	27.1.3.13	RNA.processing.3 end processing.CFIm25	(loc_os04g58640.1 : 205.0) no description available & (at4g25550 : 182.0) Cleavage/polyadenylation specificity factor, 25kDa subunit; CONTAINS InterPro DOMAIN/s: Cleavage/polyadenylation specificity factor, 25kDa subunit (InterPro:IPR016706); BEST Arabidopsis thaliana protein match is: homolog of CFIM-25 (TAIR:AT4G29820.1); Has 397 Blast hits to 397 proteins in 170 species: Archae - 0; Bacteria -…	Cleavage and polyadenylation specificity factor subunit 5	HC	10.933	12.4511	10.4386	8.66072	12.5293	11.947	10.1641	14.6046	10.8429	8.26883	9.18762	8.16967	15.4707	16.8861	10.8842	30.204	48.6949	33.6124	34.7486	28.7772	22.196	39.2146	25.109	22.3904	19.2538
HORVU0Hr1G001460	35.2	not assigned.unknown	(loc_os05g45490.1 : 769.0) no description available & (at1g28240 : 533.0) Protein of unknown function (DUF616); CONTAINS InterPro DOMAIN/s: Protein of unknown function DUF616 (InterPro:IPR006852); BEST Arabidopsis thaliana protein match is: Protein of unknown function (DUF616) (TAIR:AT1G53040.2); Has 322 Blast hits to 322 proteins in 41 species: Archae - 14; Bacteria - 34; Metazoa - 0; Fungi - 4;…	Protein of unknown function (DUF616)	HC	8.01106	9.71468	7.70891	6.76914	6.13946	7.14658	6.94551	8.47415	6.43055	4.60541	7.72006	7.95112	10.4628	9.72177	4.86697	13.232	26.5095	12.8789	12.2081	10.1848	17.8458	26.809	15.3682	17.1792	10.8925
HORVU0Hr1G001470	35.2	not assigned.unknown	(original description: no original description)	cDNA clone: J065196H20 full insert sequence	HC	0.638526	0.413275	0.300301	0.191607	0.0589801	0.574365	0.452332	0.183527	0.224739	0.178239	0.474411	0.498574	0.48444	0.330112	0.240098	1.88213	1.73748	12.9139	10.8537	6.32586	1.80935	0.31441	0.507843	0.476907	0.569656
HORVU0Hr1G001490	1.1.2.2	PS.lightreaction.photosystem I.PSI polypeptide subunits	(gnl|cdd|66888 : 167.0) no description available & (p20143|psah_horvu : 158.0) Photosystem I reaction center subunit VI, chloroplast precursor (PSI-H) (Light-harvesting complex I 11 kDa protein) - Hordeum vulgare (Barley) & (loc_os05g48630.2 : 141.0) no description available & (ipr004928 : 124.07723) Photosystem I PsaH, reaction centre subunit VI & (at1g52230 : 124.0) photosystem I subunit H2 (PS…	Photosystem I reaction center subunit VI chloroplastic	HC	0	0	0	0.0463573	0	0	0.0384032	0	0	0	0	0	0	0	0	0.171463	0.283464	3.5693	12.7124	10.1718	0	0.0590948	0.435285	0.236682	0.631244
HORVU0Hr1G001510	35.2	not assigned.unknown	(original description: no original description)	Peroxisomal membrane protein PEX14	HC	20.8071	21.0559	29.0703	23.5289	29.8501	18.5369	18.3379	20.8036	36.5746	30.2286	15.4516	17.3391	18.6585	33.6227	47.3824	43.405	26.5772	38.3808	36.4429	36.4587	35.7023	18.8629	29.9186	32.9914	25.6044
HORVU0Hr1G001530	27.4	RNA.RNA binding	(loc_os04g32340.1 : 1045.0) no description available & (at3g27700 : 390.0) zinc finger (CCCH-type) family protein / RNA recognition motif (RRM)-containing protein; FUNCTIONS IN: RNA binding, nucleotide binding, zinc ion binding, nucleic acid binding; INVOLVED IN: biological_process unknown; LOCATED IN: cellular_component unknown; EXPRESSED IN: 23 plant structures; EXPRESSED DURING: 13 growth stag…	Zinc finger CCCH domain-containing protein 27	HC	16.6259	15.885	14.0171	12.4395	12.6923	15.038	11.9657	13.3883	14.315	11.1691	12.6841	10.3289	17.0216	15.6093	12.9743	16.8537	20.141	14.0406	14.3569	12.9181	21.2261	23.4476	16.4122	20.4706	17.0432
HORVU0Hr1G001550					LC	3.28979	4.00175	2.42879	2.25552	2.00436	4.14556	1.97021	3.34646	3.22975	3.06295	2.59112	2.0107	3.0342	2.85813	2.98374	3.35088	4.51921	2.68375	3.02518	2.63269	3.18386	4.34697	4.10173	4.69819	4.20112
HORVU0Hr1G001560					LC	2.79923	6.07958	5.05163	2.46468	1.53782	3.03418	3.32796	6.71741	3.32367	4.37074	3.52367	3.368	5.39429	5.66586	2.77348	2.63759	5.76403	3.15844	5.62677	3.34618	7.36654	6.22888	4.81256	3.6488	3.82109
HORVU0Hr1G001570	35.2	not assigned.unknown	(q8lhp0|elof1_orysa : 136.0) Transcription elongation factor 1 homolog - Oryza sativa (Rice) & (gnl|cdd|38424 : 125.0) no description available & (at5g46030 : 122.0) unknown protein; CONTAINS InterPro DOMAIN/s: Protein of unknown function DUF701, zinc-binding putative (InterPro:IPR007808); Has 30201 Blast hits to 17322 proteins in 780 species: Archae - 12; Bacteria - 1396; Metazoa - 17338; Fungi …	Transcription elongation factor 1 homolog	HC	169.276	167.577	196.069	179.655	213.406	147.49	130.582	186.856	232.433	222.816	131.227	128.358	145.658	225.312	273.846	87.3219	61.6717	69.383	63.9087	68.1191	177.277	169.669	200.703	210.133	205.792
HORVU0Hr1G001580	35.2	not assigned.unknown	(loc_os02g52900.1 : 129.0) no description available & (at4g08280 : 100.0) Thioredoxin superfamily protein; FUNCTIONS IN: molecular_function unknown; INVOLVED IN: biological_process unknown; LOCATED IN: chloroplast; EXPRESSED IN: 22 plant structures; EXPRESSED DURING: 13 growth stages; CONTAINS InterPro DOMAIN/s: Glutaredoxin like (InterPro:IPR008554), Thioredoxin fold (InterPro:IPR012335), Thiore…	unknown function	HC	0.448478	0.808513	0.550895	0.194595	0.64337	0.483057	0.329	0.590711	0.604046	0.208361	0.563077	0.572051	0.652476	0.709544	0.544355	2.3559	0.393158	0.22005	0.545278	0.364663	1.50632	0.109035	1.01063	1.41165	0.932354
HORVU0Hr1G001590					LC	242.058	54.0118	23.7546	15.8153	126.558	256.302	204.594	43.5979	24.912	35.9661	263.925	281.755	73.538	44.2897	58.313	225.764	3.81757	11.8771	5.6283	19.0888	286.058	51.4995	187.389	174.771	149.614
HORVU0Hr1G001680	31.3	cell.cycle	(loc_os05g41390.1 : 384.0) no description available & (at2g26760 : 304.0) Cyclin B1;4 (CYCB1;4); FUNCTIONS IN: cyclin-dependent protein kinase regulator activity; INVOLVED IN: regulation of cell cycle; LOCATED IN: nucleus; EXPRESSED IN: 13 plant structures; EXPRESSED DURING: 6 growth stages; CONTAINS InterPro DOMAIN/s: Cyclin, C-terminal (InterPro:IPR004367), Cyclin-like (InterPro:IPR011028), Cyc…	Cyclin B1;4	HC	0	0	0	0	0	0	0	0	0	0	0	0	0	0	0	0.10951	0.0350287	1.27133	1.71672	0.981977	0	0	0	0	0
HORVU0Hr1G001690	31.3	cell.cycle	(loc_os05g41390.1 : 406.0) no description available & (p34800|ccn1_antma : 286.0) G2/mitotic-specific cyclin-1 - Antirrhinum majus (Garden snapdragon) & (at2g26760 : 280.0) Cyclin B1;4 (CYCB1;4); FUNCTIONS IN: cyclin-dependent protein kinase regulator activity; INVOLVED IN: regulation of cell cycle; LOCATED IN: nucleus; EXPRESSED IN: 13 plant structures; EXPRESSED DURING: 6 growth stages; CONTAIN…	Cyclin B1;4	HC	0	0.111418	0	0	0.0329454	0	0	0	0	0	0	0	0	0.0316049	0	0.0176899	0.0188175	0.351266	0.298159	0.137885	0.115216	0.0807241	0.065953	0.0754106	0
HORVU0Hr1G001720					LC	7.57099	2.21387	0.491724	0.212461	0.702438	8.12939	5.03924	1.50188	0.642217	0.62364	8.04888	5.74041	4.57336	0.58074	2.13734	2.85151	0.103435	0.660981	0.815962	0.398144	8.2842	0	0.489119	0.798646	0.241097
HORVU0Hr1G001750	17.5.2	hormone metabolism.ethylene.signal transduction	(loc_os04g08740.2 : 1170.0) no description available & (at3g04580 : 640.0) Ethylene receptor, subfamily 2. Has serine kinase activity.; ETHYLENE INSENSITIVE 4 (EIN4); FUNCTIONS IN: ethylene binding, protein histidine kinase activity, receptor activity, glycogen synthase kinase 3 activity; INVOLVED IN: negative regulation of ethylene mediated signaling pathway; LOCATED IN: endomembrane system, end…	Ethylene receptor 2	HC	0.118612	0.0973396	0.137532	0.0273616	0.129497	0.120655	0.0976615	0.183508	0.0706168	0.0969452	0.148501	0.0680177	0.132723	0.132591	0.160165	0.134542	0.069832	0.0857719	0.112968	0.149796	0.118489	0.10919	0.0706218	0.137007	0.107763
HORVU0Hr1G001760	35.1.5	not assigned.no ontology.pentatricopeptide (PPR) repeat-containing protein	(loc_os04g02850.1 : 932.0) no description available & (at3g57430 : 687.0) Encodes a chloroplast RNA editing factor.; ORGANELLE TRANSCRIPT PROCESSING 84 (OTP84); CONTAINS InterPro DOMAIN/s: Pentatricopeptide repeat (InterPro:IPR002885); BEST Arabidopsis thaliana protein match is: Pentatricopeptide repeat (PPR) superfamily protein (TAIR:AT1G11290.1); Has 46517 Blast hits to 13331 proteins in 240 sp…	Pentatricopeptide repeat-containing protein	HC	1.39782	1.30973	0.295623	0.213335	0.10572	0.97352	2.26306	0.61772	0.0666517	0	0.843121	1.17431	1.41107	0.303751	0.134743	0.604068	0.584319	1.46498	1.81807	2.14611	1.8093	0.510045	0.408001	0.273958	0.355531
HORVU0Hr1G001770	30.2.11	signalling.receptor kinases.leucine rich repeat XI	(loc_os04g04330.2 : 1256.0) no description available & (at5g48940 : 916.0) Leucine-rich repeat transmembrane protein kinase family protein; FUNCTIONS IN: protein serine/threonine kinase activity, protein kinase activity, ATP binding; INVOLVED IN: transmembrane receptor protein tyrosine kinase signaling pathway, protein amino acid phosphorylation; EXPRESSED IN: root, cultured cell; CONTAINS InterP…	Receptor-like protein kinase 2	HC	0.0181446	0.0726143	0.284218	0.166538	0.0826879	0.00910631	0.0333099	0.0289062	0.0805306	0	0.0167946	0.0413093	0.0472712	0.0573751	0.0435912	4.56126	20.6296	8.6088	6.22972	3.89757	1.11938	8.84926	15.9654	11.7604	6.90536
HORVU0Hr1G001880	28.2	DNA.repair	(loc_os04g09800.1 : 1522.0) no description available & (at5g43530 : 1089.0) Helicase protein with RING/U-box domain; FUNCTIONS IN: in 6 functions; LOCATED IN: chloroplast envelope; EXPRESSED IN: shoot apex, embryo, male gametophyte, flower, seed; EXPRESSED DURING: L mature pollen stage, M germinated pollen stage, petal differentiation and expansion stage, E expanded cotyledon stage, D bilateral s…	DNA/RNA helicase protein	HC	0.00957709	0	0.0323155	0.0417057	0.0197303	0.00847429	0.0350298	0.0432	0	0	0.00844762	0.0346983	0.00973801	0	0	0.302532	27.0542	14.3481	11.164	8.90948	0	0.0715976	0.274657	0.050306	0.359049
HORVU0Hr1G001960	35.2	not assigned.unknown	(original description: no original description)	unknown function	HC	0.600867	0.594362	0.222609	0.529186	0.379495	0.835505	0.831534	0.115871	0.928084	0.803376	1.07336	0.485654	0.499066	0.720684	0.9436	0.979733	0.475677	0.370165	0.244156	0.500731	2.23007	0.757327	0.675663	1.15982	0
HORVU0Hr1G002070					LC	0.0751087	0.294357	0.245263	0.344992	0.523258	0.07129	0.199451	0.070572	0.47196	0.169462	0.184473	0.328458	0.373949	0.157144	0.453566	1.49217	4.38347	2.69081	1.68531	1.73479	0.517597	0.618575	0.730867	0.342763	0.367709
HORVU0Hr1G002080	35.2	not assigned.unknown	(original description: no original description)	ATP-dependent DNA helicase recQ	HC	0.82991	0.326234	0.366292	0	0.230528	0.782021	0.559778	0.364397	0.23192	0.452967	1.06029	0.467579	0.209342	0	0.286296	2.01598	17.1668	5.91101	5.59931	5.39952	0.850173	2.55807	0.777072	0.242715	0.775111
HORVU0Hr1G002090	26.2	misc.UDP glucosyl and glucoronyl transferases	(loc_os03g21250.1 : 288.0) no description available & (at2g38650 : 194.0) galacturonosyltransferase 7 (GAUT7); CONTAINS InterPro DOMAIN/s: Glycosyl transferase, family 8 (InterPro:IPR002495); BEST Arabidopsis thaliana protein match is: galacturonosyltransferase 4 (TAIR:AT5G47780.1). & (reliability: 388.0) & (original description: no original description)	Hexosyltransferase	HC	1.36829	2.51375	3.86109	5.13843	3.24675	0.845503	0.656911	2.7399	3.22317	4.34983	2.37269	1.84502	1.10101	2.80272	2.83941	5.81398	45.5553	23.3213	21.1466	14.4306	1.9501	12.2958	7.16793	6.48508	3.2298
HORVU0Hr1G002100	28.1	DNA.synthesis/chromatin structure	(loc_os07g48360.1 : 653.0) no description available & (chl4|512636 : 142.0) no description available & (at1g31360 : 136.0) Encodes a (d)NTP-dependent 3->5 DNA helicase. This protein can also disrupt D loop structures and may mediate branch migration of Holliday junctions when tested in vitro. The unwinding activity of the enzyme depends on the presence of divalent cations (Mg2+, Mn2+, or Ca2+, bu…		LC	1.88569	2.01162	3.21143	3.00894	2.86749	1.59216	1.08377	2.3431	2.03352	2.18525	2.14207	1.53833	1.32451	2.02992	3.07014	7.338	46.3114	20.9698	19.3949	14.6463	2.10731	9.31449	5.38709	4.58271	3.67737
HORVU0Hr1G002110	28.1	DNA.synthesis/chromatin structure	(loc_os07g48360.1 : 241.0) no description available & (gnl|cdd|35572 : 148.0) no description available & (gnl|cdd|30860 : 147.0) no description available & (at5g27680 : 134.0) DNA helicase; RECQ helicase SIM (RECQSIM); FUNCTIONS IN: helicase activity, nucleic acid binding, ATP-dependent helicase activity, ATP binding; INVOLVED IN: DNA recombination; LOCATED IN: cellular_component unknown; EXPRESS…	ATP-dependent DNA helicase RecQ	HC	1.61765	0.67754	0.546368	0	0.598294	1.3858	0.778863	1.23865	0.619947	0.633283	1.84174	1.19656	1.84325	1.17005	0.64598	5.46633	30.6176	14.5298	13.1607	6.8154	0.547093	3.07005	0.270095	0.548175	0.811645
HORVU0Hr1G002120	26.2	misc.UDP glucosyl and glucoronyl transferases	(loc_os07g48370.1 : 159.0) no description available & (at2g38650 : 92.4) galacturonosyltransferase 7 (GAUT7); CONTAINS InterPro DOMAIN/s: Glycosyl transferase, family 8 (InterPro:IPR002495); BEST Arabidopsis thaliana protein match is: galacturonosyltransferase 4 (TAIR:AT5G47780.1). & (reliability: 184.8) & (original description: no original description)	Hexosyltransferase	HC	0.676399	0.877318	3.45516	3.03139	2.05798	0.595492	0.546627	1.45678	1.59802	1.56186	1.05481	0.976691	0.935359	1.56374	1.64488	3.70481	22.2781	11.7105	10.8325	6.81212	1.42016	5.98611	3.579	3.65849	2.45813
HORVU0Hr1G002130					LC	1.366	0.507783	0	0.122667	0.995981	1.29475	1.45208	0.777101	0.630097	0.495798	1.17083	0.973777	0.585749	1.61234	1.20844	4.4213	27.3226	13.7968	11.2664	9.28777	0.866456	2.85633	0.657622	0.724685	1.62606
HORVU0Hr1G002170					LC	7.70921	6.72949	3.40217	1.17795	3.13454	11.7032	11.8251	6.67272	5.21264	3.20611	11.4166	14.9006	11.5027	7.93617	12.8468	2.35648	0.762892	2.12135	4.09216	3.09401	7.93692	3.78954	10.4332	14.2139	8.83858
HORVU0Hr1G002260	29.4	protein.postranslational modification	(loc_os05g40180.1 : 374.0) no description available & (at5g01920 : 346.0) Chloroplast thylakoid protein kinase STN8 is specific in phosphorylation of N-terminal threonine residues in D1, D2 and CP43 proteins, and Thr-4 in PsbH protein of photosystem II. Phosphorylation of Thr-4 in the wild type required both light and prior phosphorylation at Thr-2.; STN8; FUNCTIONS IN: protein kinase activity, k…		LC	0	0.0130662	0	0	0	0	0	0.018364	0	0	0	0	0	0	0	0.0812817	0.0331151	0.084722	0.174319	0.34361	0	0.0173996	0	0	0
HORVU0Hr1G002340	1.1.5.4	PS.lightreaction.other electron carrier (ox/red).ferredoxin oxireductase	(loc_os02g22260.1 : 370.0) no description available & (at1g15140 : 298.0) FAD/NAD(P)-binding oxidoreductase; FUNCTIONS IN: oxidoreductase activity, copper ion binding; INVOLVED IN: oxidation reduction; LOCATED IN: thylakoid, chloroplast; EXPRESSED IN: 23 plant structures; EXPRESSED DURING: 15 growth stages; CONTAINS InterPro DOMAIN/s: Oxidoreductase FAD/NAD(P)-binding (InterPro:IPR001433), Ferred…	NADH-cytochrome b5 reductase 2	HC	0.403875	1.7308	1.31652	0.987704	0.610871	0.37928	0.282695	1.95868	1.04469	1.48599	0.1866	0.106799	1.7285	1.91234	1.41227	1.00936	3.6914	4.88408	5.13009	4.67214	0.551607	2.60724	3.4755	2.87802	1.98895
HORVU0Hr1G002350	10.2.1	cell wall.cellulose synthesis.cellulose synthase	(loc_os07g10770.1 : 2008.0) no description available & (at5g05170 : 1675.0) Encodes a cellulose synthase isomer. CESA3 mutants have cellulose defect in the primary cell wall. Multiple lines of evidence suggest that CESA3, along with CESA1 and CESA6 are present in the same plasma membrane complex for cellulose biosynthesis. As inferred from the null role of secondary wall-type CesAs, included in a…		LC	0.745504	1.21492	1.09638	1.22811	0.832171	0.676193	0.548918	1.43406	1.57155	1.79539	0.657312	0.777855	0.863762	1.46243	0.984526	1.47237	9.73087	5.3436	5.45006	3.89531	1.64907	5.48656	5.08511	2.3564	1.66272
HORVU0Hr1G002360	35.2	not assigned.unknown	no hits & (original description: no original description)	unknown function	HC	0	0	0	0	0	0	0	0	0	0	0	0	0	0.154199	0	0	1.91179	5.99319	1.47017	0.336369	0	0.108282	0	0	0
HORVU0Hr1G002370					LC	58.1951	27.515	8.79053	7.09306	12.8895	51.8061	47.9537	19.7057	8.37761	4.7136	55.4247	59.7257	28.7339	14.5056	5.55209	72.4047	9.63474	21.8113	21.1133	25.2267	74.234	12.5568	20.1171	26.3272	19.8687
HORVU0Hr1G002420	27.3.7	RNA.regulation of transcription.C2C2(Zn) CO-like, Constans-like zinc finger family	(loc_os07g47140.1 : 204.0) no description available & (at2g47890 : 98.2) B-box type zinc finger protein with CCT domain; FUNCTIONS IN: sequence-specific DNA binding transcription factor activity, zinc ion binding; INVOLVED IN: regulation of transcription; LOCATED IN: intracellular; EXPRESSED IN: stem, inflorescence meristem, root, flower, stamen; EXPRESSED DURING: 4 anthesis, petal differentiatio…		LC	2.31855	18.0664	8.76966	4.91101	7.55481	1.61876	3.01736	15.6154	11.7125	8.83946	1.0378	1.42464	19.609	19.8188	14.8297	0.148433	0.516438	0.506024	0.120084	0.471826	2.15446	10.8677	7.90632	5.54737	3.5888
HORVU0Hr1G002520	16.8.3	secondary metabolism.flavonoids.dihydroflavonols	(loc_os07g46610.1 : 455.0) no description available & (q93xp7|czog1_maize : 401.0) Cis-zeatin O-glucosyltransferase 1 (EC 2.4.1.215) (cisZOG1) - Zea mays (Maize) & (at2g31750 : 146.0) UDP-glucosyl transferase 74D1 (UGT74D1); FUNCTIONS IN: transferase activity, transferring hexosyl groups, UDP-glycosyltransferase activity, transferase activity, transferring glycosyl groups; INVOLVED IN: metabolic …	UDP-Glycosyltransferase superfamily protein	HC	0.249898	2.89063	2.86637	1.08696	2.31252	0.178546	0.223325	3.18919	1.44651	1.03181	0.071529	0.0992139	2.05471	1.49991	1.71701	1.5522	4.44299	3.29497	3.52336	3.12852	1.32097	3.07935	4.28112	3.48178	3.81988
HORVU0Hr1G002530	35.1	not assigned.no ontology	(loc_os02g58260.1 : 218.0) no description available & (at4g33540 : 175.0) metallo-beta-lactamase family protein; FUNCTIONS IN: hydrolase activity, catalytic activity; INVOLVED IN: response to arsenic, metabolic process; LOCATED IN: chloroplast; EXPRESSED IN: 22 plant structures; EXPRESSED DURING: 13 growth stages; CONTAINS InterPro DOMAIN/s: Beta-lactamase-like (InterPro:IPR001279); Has 1592 Blas…	metallo-beta-lactamase family protein	HC	2.67827	1.05368	0.637124	1.14872	4.81117	2.23401	2.5516	1.53942	0.544572	1.13873	2.12408	2.44386	3.28205	0.926614	2.4227	3.43493	1.36417	6.85838	6.90706	6.57572	5.9136	2.00831	7.01427	7.28171	6.92002
HORVU0Hr1G002580	35.2	not assigned.unknown	no hits & (original description: no original description)	unknown function	HC	0.0737012	0.548884	0.402783	0.962475	1.64102	0.106406	0.270653	0.615662	0.821927	0.673072	0.0300002	0.0671639	0.575984	1.5116	1.09437	0.257916	0.7666	1.1586	0.454458	0.381145	0.158069	0.696227	3.57142	1.65345	0.636382
HORVU0Hr1G002600	17.3.1.1.5	hormone metabolism.brassinosteroid.synthesis-degradation.BRs.metabolic regulation	(loc_os07g45290.1 : 460.0) no description available & (at2g26710 : 345.0) Encodes a member of the cytochrome p450 family that serves as a control point between multiple photoreceptor systems and brassinosteroid signal transduction. Involved in brassinolide metabolism. Mediates response to a variety of light signals including hypocotyl elongation and cotyledon expansion.; PHYB ACTIVATION TAGGED SU…	Cytochrome P450 superfamily protein	HC	0.0125762	0.0255105	0	0	0	0.0470459	0.0225632	0.0430826	0	0	0.0219577	0.0332679	0.0753584	0.144458	0.0253151	0.0288138	0.241775	0.126364	0.0264293	0.0593497	0.0846273	0.0444725	0.0656273	0.0286962	0.0367532
HORVU0Hr1G002630	27.3.67	RNA.regulation of transcription.putative transcription regulator	(loc_os05g40810.1 : 251.0) no description available & (at1g04020 : 125.0) Encodes a protein containing two tandem BRCA1 C-Terminal (BRCT) domains, which function in phosphorylation-dependent protein??protein interactions.Loss of function mutations cause defects in meristem organization due to failure to repress WUS. BARD1 binds to WUS promoter and over expression of BARD reduces the extent of WUS…	Protein BREAST CANCER SUSCEPTIBILITY 1 homolog	HC	1.68923	1.41706	0.870206	0.271688	0.237459	2.13259	1.85381	1.05312	0.421545	0.261918	1.42027	1.71072	1.45579	1.0994	1.17519	0.0191206	0.0569849	0.136542	0.0728979	0.0323738	0.0932181	0.0209844	0	0	0
HORVU0Hr1G002680	29.5.5	protein.degradation.serine protease	(loc_os07g46170.1 : 346.0) no description available & (at3g07950 : 240.0) rhomboid protein-related; FUNCTIONS IN: molecular_function unknown; INVOLVED IN: biological_process unknown; LOCATED IN: endomembrane system; EXPRESSED IN: 24 plant structures; EXPRESSED DURING: 15 growth stages; CONTAINS InterPro DOMAIN/s: Protein of unknown function DUF1751, integral membrane, eukaryotic (InterPro:IPR0138…	Transmembrane protein 115	HC	14.896	32.7701	52.22	45.3739	41.4365	12.4798	10.8933	35.8913	47.1535	47.0647	11.5113	10.5181	22.6988	33.7937	43.6171	51.3227	130.265	126.622	118.179	104.979	37.8411	70.0959	48.679	41.3524	47.1903
HORVU0Hr1G002690	27.3.68	RNA.regulation of transcription.PWWP domain protein	(loc_os07g46180.1 : 977.0) no description available & (at3g63070 : 218.0) Tudor/PWWP/MBT domain-containing protein; FUNCTIONS IN: molecular_function unknown; INVOLVED IN: biological_process unknown; LOCATED IN: cellular_component unknown; EXPRESSED IN: 25 plant structures; EXPRESSED DURING: 14 growth stages; CONTAINS InterPro DOMAIN/s: RNA polymerase II, large subunit, CTD (InterPro:IPR006569), P…	PWWP domain containing protein expressed	HC	50.2531	50.5879	43.8899	46.8267	47.9839	39.3835	31.8905	49.1701	50.3217	41.2858	35.4056	26.6065	49.1077	52.4484	43.0749	61.101	41.6348	38.8079	36.5872	32.7218	82.501	82.2591	66.5965	77.4588	70.8652
HORVU0Hr1G002700					LC	16.5886	14.132	7.40571	8.11944	11.4292	14.2444	11.7558	11.5797	9.94923	8.81211	12.349	7.17364	11.4313	9.62568	12.2785	23.3093	7.84042	7.14926	8.02018	7.91809	24.9608	15.547	13.3125	15.513	18.0948
HORVU0Hr1G002720	16.2.1.3	secondary metabolism.phenylpropanoids.lignin biosynthesis.4CL	(loc_os08g34790.1 : 419.0) no description available & (at1g51680 : 374.0) encodes an isoform of 4-coumarate:CoA ligase (4CL), which is involved in the last step of the general phenylpropanoid pathway. In addition to 4-coumarate, it also converts ferulate. The catalytic efficiency was in the following (descending) order: p-coumaric acid, ferulic acid, caffeic acid and 5-OH-ferulic acid. At4CL1 was…	4-coumarate:CoA ligase 1	HC	1.13209	1.441	1.41883	1.20664	1.18807	0.944554	0.948576	1.6662	1.03931	1.30219	0.843417	0.500432	1.52671	1.51011	1.81031	0.700441	1.36267	1.1525	1.17928	1.11079	1.26464	1.95932	2.0931	2.73014	2.42159
HORVU0Hr1G002740					LC	0.0765232	0.212356	0.513392	1.58526	2.00817	0	0	0	0.327125	1.35099	0	0	0	0	1.01702	0.0819197	0.337557	0.0833484	0.773463	0.319265	0.533681	0.0903494	0.305421	0	0
HORVU0Hr1G002780					LC	0.0220106	0.0230592	0.0827407	0.0482921	0.137077	0.0217529	0.0197414	0.121578	0	0.0525716	0.020451	0.0603659	0.0225518	0.0920336	0.196775	0.206526	0.0513722	0.280202	0.315586	0.276612	0	0.027059	0.0837116	0	0
HORVU0Hr1G002810	35.2	not assigned.unknown	no hits & (original description: no original description)	undescribed protein	HC	8.39599	20.3996	5.76162	3.44305	7.83983	7.69201	20.0988	9.27464	28.7653	4.80235	8.37436	16.4463	19.0896	27.2646	39.9874	1.49745	0.653601	2.46151	0.561797	0.86525	23.4198	0.523977	2.60003	2.11426	3.04049
HORVU0Hr1G002840	35.2	not assigned.unknown	no hits & (original description: no original description)	Peroxidase	HC	0	0.0886096	0	0	0	0.0275682	0	0	0	0	0	0.0511697	0	0	0	4.82411	53.6956	0.348733	0.244155	0.0685342	0.280661	9.432	0	0	0
HORVU0Hr1G002860					LC	15.2714	6.72188	11.8541	6.57369	11.8228	9.53511	7.80869	11.9948	14.9711	12.7063	8.0642	7.20298	14.1244	24.7596	36.5479	64.6241	111.18	199.1	268.855	320.197	30.4505	81.2265	37.9816	35.6442	63.2169
HORVU0Hr1G002870	29.5.11.4.2	protein.degradation.ubiquitin.E3.RING	(loc_os07g43740.1 : 131.0) no description available & (at1g26800 : 84.0) RING/U-box superfamily protein; FUNCTIONS IN: zinc ion binding; EXPRESSED IN: 20 plant structures; EXPRESSED DURING: 11 growth stages; CONTAINS InterPro DOMAIN/s: Zinc finger, RING-type (InterPro:IPR001841), Zinc finger, C3HC4 RING-type (InterPro:IPR018957); BEST Arabidopsis thaliana protein match is: RING/U-box superfamily …	RING/U-box superfamily protein	HC	2.67934	2.56173	10.5033	13.6781	20.6989	2.91367	2.83289	3.48964	8.74878	17.672	2.70016	3.17138	1.05259	3.25661	5.21794	5.21975	1.13121	1.22607	0.698772	1.79991	4.5699	2.15404	6.75272	5.74574	6.81609
HORVU0Hr1G002880	35.2	not assigned.unknown	no hits & (original description: no original description)	undescribed protein	HC	0	0	0.03695	0	0.0735686	0	0.0316626	0	0	0	0	0	0.0334037	0	0	0.0414857	0	0.551128	0.469274	0.34819	0.091337	0.0398827	0.867958	1.10961	1.5718
HORVU0Hr1G002900					LC	2.31249	2.55911	7.04426	12.7368	16.9728	2.62999	2.3038	3.35183	7.67801	14.6291	2.73252	1.97801	1.21776	2.64066	3.82405	4.90812	1.27334	0.962706	1.01314	2.09229	3.35063	2.82157	4.51151	3.95735	6.79634
HORVU0Hr1G002920	35.2	not assigned.unknown	(original description: no original description)	peptidases	HC	2.29401	3.77972	4.26912	2.47432	2.48026	2.18335	1.81918	3.36466	3.40646	3.82366	2.00935	1.70177	3.4869	5.0907	3.37873	1.20045	2.50359	2.58398	2.81468	2.65034	1.80273	2.76489	1.90559	1.61604	1.88616
HORVU0Hr1G002930	35.2	not assigned.unknown	(original description: no original description)	unknown function	HC	19.9537	49.8899	25.2038	20.4059	11.2989	9.66286	31.99	46.4092	20.2056	14.1619	7.72595	9.66303	58.6047	25.3741	12.6041	9.79309	15.6629	7.44061	6.37565	3.51642	11.2937	6.93451	3.69038	1.86479	2.06685
HORVU0Hr1G002950	35.1	not assigned.no ontology	(loc_os07g42140.1 : 290.0) no description available & (at5g21950 : 148.0) alpha/beta-Hydrolases superfamily protein; CONTAINS InterPro DOMAIN/s: Alpha/beta hydrolase fold-1 (InterPro:IPR000073); BEST Arabidopsis thaliana protein match is: alpha/beta-Hydrolases superfamily protein (TAIR:AT4G33180.1); Has 30201 Blast hits to 17322 proteins in 780 species: Archae - 12; Bacteria - 1396; Metazoa - 173…	alpha/beta-Hydrolases superfamily protein	HC	0.265793	2.20695	1.74915	1.09645	0.631077	0.188593	0.151301	0.58958	0.436347	0.57663	0.317232	0.149368	0.170809	0.201211	0.273784	0.384426	0.188545	1.9283	1.69116	0.28714	0.26614	1.40739	2.58764	2.2556	0.90075
HORVU0Hr1G002960	35.2	not assigned.unknown	(original description: no original description)	unknown protein; BEST Arabidopsis thaliana protein match is: Arabidopsis protein of unknown function (DUF241) .	HC	5.69439	14.5635	10.3798	8.02975	7.32925	4.26055	6.07278	12.6907	9.50761	6.85059	4.27283	3.4339	13.7833	12.4186	8.85062	5.95188	15.6851	8.64032	7.23908	6.01789	5.91551	20.8315	10.9568	8.70347	8.47544
HORVU0Hr1G003000	29.5.11.4.2	protein.degradation.ubiquitin.E3.RING	(loc_os07g42610.1 : 154.0) no description available & (at1g72310 : 99.8) Encodes a putative RING-H2 zinc finger protein ATL3 (ATL3).; ATL3; FUNCTIONS IN: zinc ion binding; EXPRESSED IN: 22 plant structures; EXPRESSED DURING: 13 growth stages; CONTAINS InterPro DOMAIN/s: Zinc finger, RING-type (InterPro:IPR001841), Zinc finger, C3HC4 RING-type (InterPro:IPR018957); BEST Arabidopsis thaliana protei…	RING/U-box superfamily protein	HC	22.743	7.33916	1.62174	0.539174	1.39605	24.2891	24.2616	5.21564	1.9732	1.69803	20.9798	25.4815	14.9622	3.20574	3.4687	4.04465	3.72208	4.78204	3.67476	3.19616	7.03591	1.68379	5.10785	5.9894	5.03192
HORVU0Hr1G003010	35.2	not assigned.unknown	(loc_os07g13600.1 : 239.0) no description available & (at5g05950 : 139.0) maternal effect embryo arrest 60 (MEE60); FUNCTIONS IN: molecular_function unknown; INVOLVED IN: embryo development ending in seed dormancy; LOCATED IN: endomembrane system; EXPRESSED IN: 22 plant structures; EXPRESSED DURING: 13 growth stages; BEST Arabidopsis thaliana protein match is: unknown protein (TAIR:AT3G46890.1); …	BEST Arabidopsis thaliana protein match is: maternal effect embryo arrest 60 .	HC	1.76858	2.18305	1.43222	1.54536	1.83541	2.04331	1.72872	2.08438	2.06259	1.2921	2.01048	2.01875	1.80164	1.67707	1.71334	2.79618	4.41049	5.01076	6.76962	6.40708	2.91701	1.09367	2.13835	2.12783	2.44658
HORVU0Hr1G003030	35.2	not assigned.unknown	(original description: no original description)	zinc-finger protein 2	HC	0.0695281	0.0668022	0	0	0	0.0637942	0.0608721	0	0	0	0.0603233	0.186137	0.0721496	0	0	0.469659	0.880642	0.443751	0.638781	0.242226	1.12091	0.433366	0.183876	0.381401	0.272238
HORVU0Hr1G003040	35.2	not assigned.unknown	(loc_os07g39840.1 : 709.0) no description available & (at1g19360 : 564.0) Nucleotide-diphospho-sugar transferase family protein; LOCATED IN: endoplasmic reticulum; EXPRESSED IN: 23 plant structures; EXPRESSED DURING: 13 growth stages; CONTAINS InterPro DOMAIN/s: Reticulon (InterPro:IPR003388), Nucleotide-diphospho-sugar transferase, predicted (InterPro:IPR005069); BEST Arabidopsis thaliana protei…	Nucleotide-diphospho-sugar transferase family protein	HC	0.348896	0.537302	0.526017	0.354018	0.247585	0.382364	0.39597	0.379035	0.305746	0.289899	0.337441	0.567394	0.240426	0.23867	0.143206	0.392467	0.984758	0.828804	0.918638	0.364808	0.288634	0.638041	1.45483	0.669104	0.255064
HORVU0Hr1G003050					LC	0.672025	1.17883	0.24709	1.27374	1.01703	0.52179	0.809038	0.66859	1.46625	2.22681	0.641889	0.298625	0.446751	1.32662	0.746057	0.260217	1.62958	1.95771	1.81741	1.33319	0.610979	1.94459	1.73682	1.61292	1.17164
HORVU0Hr1G003110	35.2	not assigned.unknown	(original description: no original description)	unknown function	HC	0.271484	0.216754	0	0.0365749	0.069212	0.208694	0.328692	0.203106	0.112183	0.0398161	0.176081	0.214201	0.174385	0.305776	0.336758	0.185738	0.0930373	0.129498	0.0681217	0.113374	0.394201	0.0407856	0.147602	0.225097	0.128449
HORVU0Hr1G003190	35.2	not assigned.unknown	(loc_os07g36110.2 : 111.0) no description available & (at2g32280 : 88.2) Protein of unknown function (DUF1218); FUNCTIONS IN: molecular_function unknown; INVOLVED IN: biological_process unknown; LOCATED IN: endomembrane system; EXPRESSED IN: 18 plant structures; EXPRESSED DURING: 9 growth stages; CONTAINS InterPro DOMAIN/s: Protein of unknown function DUF1218 (InterPro:IPR009606); BEST Arabidopsi…	Protein of unknown function (DUF1218)	HC	0.258729	0.100422	0	0.120088	0	0.682137	0.142263	0.132053	0	0	0.540887	0.652319	0.695926	0.102171	0	4.61883	0.980824	2.18862	1.70559	1.94322	2.52342	0.455934	1.52213	1.50648	1.66107
HORVU0Hr1G003210	35.2	not assigned.unknown	(original description: no original description)	PLAC8 family protein	HC	2.07312	37.447	31.5654	12.4005	6.92816	1.79901	2.93233	16.1269	18.4403	15.7967	1.08933	1.49957	18.1346	19.8718	16.1928	1.45074	1.99258	1.03136	1.18805	0.650348	3.77525	8.0524	6.31031	1.57221	1.64288
HORVU0Hr1G003220	35.2	not assigned.unknown	(loc_os07g37620.1 : 216.0) no description available & (ipr008480 : 173.51486) Protein of unknown function DUF761, plant & (gnl|cdd|69095 : 152.0) no description available & (at1g61260 : 122.0) Protein of unknown function (DUF761); FUNCTIONS IN: molecular_function unknown; INVOLVED IN: biological_process unknown; LOCATED IN: endomembrane system; EXPRESSED IN: 12 plant structures; EXPRESSED DURING:…	Protein of unknown function (DUF761)	HC	70.1523	15.6065	2.65576	1.6542	4.22116	68.0874	52.6229	17.5906	3.41395	3.45159	78.3183	68.349	36.9926	10.6535	13.2166	47.7446	7.54286	26.611	21.3056	22.5657	73.2844	6.88019	14.0178	12.7271	76.8024
HORVU0Hr1G003230	27.3.21	RNA.regulation of transcription.GRAS transcription factor family	(loc_os07g38030.1 : 580.0) no description available & (at5g41920 : 405.0) GRAS family transcription factor; CONTAINS InterPro DOMAIN/s: Transcription factor GRAS (InterPro:IPR005202); BEST Arabidopsis thaliana protein match is: GRAS family transcription factor (TAIR:AT3G54220.1); Has 1807 Blast hits to 1807 proteins in 277 species: Archae - 0; Bacteria - 0; Metazoa - 736; Fungi - 347; Plants - 38…	Scarecrow-like protein 23	HC	0.358369	1.26758	0.846384	0.0594613	0.113996	0.148311	0.330224	3.1628	3.09071	0.702667	0.0860273	0.161191	3.27377	6.37608	5.2307	4.74245	1.58364	2.0848	2.38331	3.70935	5.01439	1.88851	1.60715	1.11339	1.75675
HORVU0Hr1G003260	34.2	transport.sugars	(loc_os07g38610.1 : 251.0) no description available & (at4g35335 : 231.0) Nucleotide-sugar transporter family protein; FUNCTIONS IN: nucleotide-sugar transmembrane transporter activity, sugar:hydrogen symporter activity; INVOLVED IN: carbohydrate transport, nucleotide-sugar transport; LOCATED IN: membrane; EXPRESSED IN: 22 plant structures; EXPRESSED DURING: 13 growth stages; CONTAINS InterPro DO…	CMP-sialic acid transporter 2	HC	3.59339	1.95584	4.47745	4.92875	6.45448	2.96548	2.27043	3.15451	3.63914	4.7966	3.77094	2.86801	2.89008	4.76015	5.28983	7.71681	12.8911	12.1021	12.5977	10.3062	5.25595	9.72658	10.5529	11.9123	13.3634
HORVU0Hr1G003270	1.1.1.2	PS.lightreaction.photosystem II.PSII polypeptide subunits	(gnl|cdd|69290 : 215.0) no description available & (q41048|psbq1_maize : 195.0) Oxygen-evolving enhancer protein 3-1, chloroplast precursor (OEE3) (16 kDa subunit of oxygen evolving system of photosystem II) (OEC 16 kDa subunit) - Zea mays (Maize) & (loc_os07g36080.1 : 191.0) no description available & (ipr008797 : 176.42358) Photosystem II PsbQ, oxygen evolving complex & (at4g21280 : 165.0) Enco…	Oxygen-evolving enhancer protein 3-1 chloroplastic	HC	0.578244	0.991034	1.84126	1.58162	4.13475	0.712477	0.628359	3.44799	3.76486	2.73962	0.496105	0.601236	1.91156	4.15816	9.64584	0.555208	0.286354	1.69166	3.67457	2.66183	0.160308	0.110183	1.26712	1.16647	0.602578
HORVU0Hr1G003280	35.2	not assigned.unknown	(original description: no original description)	Cyclin-D6-1	HC	0.0211976	0.0865002	0.0519797	0	0	0	0.0380244	0	0.0472644	0	0.017257	0	0.0651563	0.0461785	0.0594053	0.310282	5.83882	7.38803	6.72195	6.55197	0.412201	2.0518	1.80973	1.08705	1.5413
HORVU0Hr1G003320	35.1.5	not assigned.no ontology.pentatricopeptide (PPR) repeat-containing protein	(loc_os07g36450.1 : 132.0) no description available & (at3g46870 : 112.0) Pentatricopeptide repeat (PPR) superfamily protein; FUNCTIONS IN: zinc ion binding; INVOLVED IN: biological_process unknown; LOCATED IN: chloroplast; CONTAINS InterPro DOMAIN/s: Pentatricopeptide repeat (InterPro:IPR002885); BEST Arabidopsis thaliana protein match is: Pentatricopeptide repeat (PPR) superfamily protein (TAIR…	Pentatricopeptide repeat-containing protein	HC	0.51159	0.676316	0.32843	0.421653	0.412077	0.592675	0.403237	0.568523	0.974558	0.255846	0.498498	0.286049	0.522245	1.78086	1.29347	0.925687	3.37923	2.08416	2.21535	2.33867	0.767264	3.63484	0.577664	0.515792	1.20113
HORVU0Hr1G003340	27.3.32	RNA.regulation of transcription.WRKY domain transcription factor family	(loc_os03g55080.1 : 120.0) no description available & (at1g69310 : 90.5) member of WRKY Transcription Factor; Group II-c; WRKY DNA-binding protein 57 (WRKY57); CONTAINS InterPro DOMAIN/s: DNA-binding WRKY (InterPro:IPR003657); BEST Arabidopsis thaliana protein match is: WRKY DNA-binding protein 48 (TAIR:AT5G49520.1); Has 35333 Blast hits to 34131 proteins in 2444 species: Archae - 798; Bacteria -…	WRKY DNA-binding protein 57	HC	0	0.0309727	0.0335069	0.135562	0.0306866	0.0280744	0.0265162	0.0289238	0	0.0347269	0.0131386	0	0	0.0938431	0.071298	1.02547	4.33138	3.22332	3.34124	1.10774	0.291219	3.39649	2.4594	2.60715	1.42006
HORVU0Hr1G003380	28.2	DNA.repair	(loc_os01g39630.2 : 261.0) no description available & (at2g45280 : 190.0) Encodes a protein similar to RAD51C involved in double stranded break repair via homologous recombination. Sensitive to DSB induced by Mitomycin C and gamma irradiation, interacts with Atxrcc3 in yeast two-hybrid assay. Required for female meiosis but not critical for mitosis under normal conditions.; RAS associated with di…	DNA repair and recombination protein RadA	HC	14.3491	26.6015	19.585	15.2983	19.2644	11.726	11.4484	30.7987	27.6308	19.8026	11.2488	10.7454	24.152	33.0368	24.6503	13.6525	18.1114	15.9534	14.3084	15.106	17.3825	20.9336	23.1485	22.3799	22.5639
HORVU0Hr1G003400					LC	5.66779	3.7281	3.98155	3.4414	5.12782	3.69707	2.14456	4.30881	3.26278	3.82394	3.66662	2.44038	4.39884	4.90192	4.26247	7.07724	2.58007	3.04999	4.05607	4.06223	6.36053	4.15865	4.00569	5.82842	4.28497
HORVU0Hr1G003410	30.2.17	signalling.receptor kinases.DUF 26	(loc_os05g11110.1 : 144.0) no description available & (p10978|polx_tobac : 102.0) Retrovirus-related Pol polyprotein from transposon TNT 1-94 [Includes: Protease (EC 3.4.23.-); Reverse transcriptase (EC 2.7.7.49); Endonuclease] - Nicotiana tabacum (Common tobacco) & (ipr013103 : 99.01116) Reverse transcriptase, RNA-dependent DNA polymerase & (chl4|515079 : 85.9) no description available & (at4g23…		LC	5.25328	2.44318	1.10651	2.59743	2.95103	4.42455	2.29125	2.42422	2.51199	1.87048	3.83617	2.53854	2.35231	3.259	2.04131	7.14938	1.5518	1.23236	2.87506	1.82908	8.41974	2.50707	2.90308	4.25697	3.75661
HORVU0Hr1G003420					LC	2.58145	0.942826	0.581454	0.90114	0.802167	1.7381	0.961777	0.325705	0.760081	0.546636	1.66769	0.984113	0.808442	0.399816	1.38436	3.18221	0.284432	0.258562	0.314832	1.26839	2.74915	1.13826	0.247744	0.780184	0.886933
HORVU0Hr1G003480	35.2	not assigned.unknown	no hits & (original description: no original description)	Organic cation/carnitine transporter 3	HC	0.255913	0.197812	0	0	0	0.806758	0.234379	0	0	0	0.165539	0.508201	0.319228	0.124065	0.125177	0	0.071128	0	0	0	0	0	0	0	0
HORVU0Hr1G003520	35.2	not assigned.unknown	no hits & (original description: no original description)	undescribed protein	HC	0.493164	0.743546	0.334336	0.510864	0.537989	0.37237	0.349781	0.853483	0.954454	0.732352	0.187349	0.147626	0.675881	2.17655	0.962432	1.22464	0.91362	0.548561	0.775704	0.544213	2.06844	2.23409	1.44878	0.443937	1.51882
HORVU0Hr1G003530					LC	4.1276	2.97812	2.02439	2.37966	5.75284	2.9152	1.63803	4.26241	3.74255	3.70322	2.57146	1.68476	4.0271	6.52976	5.74972	12.1854	4.05502	4.03875	4.26694	4.74993	8.1182	7.16791	3.81187	4.98893	5.59685
HORVU0Hr1G003540	35.2	not assigned.unknown	(loc_os07g28440.1 : 377.0) no description available & (at1g12450 : 224.0) SNARE associated Golgi protein family; CONTAINS InterPro DOMAIN/s: SNARE associated Golgi protein (InterPro:IPR015414); BEST Arabidopsis thaliana protein match is: SNARE associated Golgi protein family (TAIR:AT4G22850.1); Has 1732 Blast hits to 1729 proteins in 535 species: Archae - 6; Bacteria - 860; Metazoa - 122; Fungi -…	SNARE associated Golgi protein family	HC	0.83776	3.4345	1.8556	1.51282	1.05664	0.339405	0.787339	2.61268	1.9454	1.67631	0.802849	0.411343	2.25418	2.73763	2.44541	0.54304	2.66812	1.90781	1.93475	2.38091	1.09537	2.70805	2.59882	2.73763	1.59127
HORVU0Hr1G003650	27.4	RNA.RNA binding	(loc_os07g27110.1 : 452.0) no description available & (at2g44710 : 205.0) RNA-binding (RRM/RBD/RNP motifs) family protein; FUNCTIONS IN: RNA binding, nucleotide binding, nucleic acid binding; EXPRESSED IN: 22 plant structures; EXPRESSED DURING: 12 growth stages; CONTAINS InterPro DOMAIN/s: RNA recognition motif, RNP-1 (InterPro:IPR000504), Nucleotide-binding, alpha-beta plait (InterPro:IPR012677)…		LC	6.98832	4.33417	1.99771	2.37883	2.49037	5.52221	5.03952	2.90196	1.71528	1.68729	5.27611	4.48238	4.15773	2.03597	1.45599	5.99237	2.5801	2.30132	2.00739	1.7231	10.5738	5.36662	3.56463	4.56193	4.22603
HORVU0Hr1G003810	27.3.64	RNA.regulation of transcription.PHOR1	(loc_os04g34030.1 : 437.0) no description available & (at3g52450 : 310.0) Encodes a cytoplasmically localized U-box domain E3 ubiquitin ligase protein that is involved in the response to water stress and acts as a negative regulator of PAMP-triggered immunity.; plant U-box 22 (PUB22); CONTAINS InterPro DOMAIN/s: U box domain (InterPro:IPR003613), Armadillo-type fold (InterPro:IPR016024); BEST Ara…	U-box domain-containing protein	HC	0.145928	0.0507221	0.0391549	0	0	0.202058	0.279081	0.0468651	0.0362493	0.0375119	0.259419	0.598831	0.218827	0.0667658	0.0334669	0	0.343679	0.13263	0.20501	0.144112	0	0.427311	0.0201631	0	0.0485882
HORVU0Hr1G003840	21.4	redox.glutaredoxins	(loc_os02g30850.1 : 147.0) no description available & (gnl|cdd|36963 : 136.0) no description available & (at5g14070 : 120.0) Encodes glutaredoxin ROXY2. ROXY2, together with ROXY1 (AT3G02000), controls anther development. roxy1 roxy2 double mutants are sterile and do not produce pollen.; ROXY2; FUNCTIONS IN: electron carrier activity, protein disulfide oxidoreductase activity; INVOLVED IN: negati…	Glutaredoxin family protein	HC	0	0	0	0	0	0.0374144	0	0	0	0	0.0389888	0	0	0	0	0.394056	3.77854	6.40215	6.32986	3.85775	0	0	0.158964	0	0
HORVU0Hr1G003850	35.2	not assigned.unknown	no hits & (original description: no original description)	Drought-induced protein 1	HC	5.45414	11.0104	11.6795	11.5479	11.2239	3.96254	5.87711	6.52103	7.31743	9.11972	3.32549	6.0288	4.86944	5.23935	6.81602	2.29369	3.88607	5.16654	4.05234	3.85359	9.69781	11.2426	11.255	9.30164	9.33191
HORVU0Hr1G003870	35.2	not assigned.unknown	no hits & (original description: no original description)	undescribed protein	HC	14.2313	13.2111	17.5761	36.2088	38.119	10.1922	10.1937	12.7246	15.9087	23.6872	9.40383	7.5112	11.9516	16.1423	16.1124	16.0614	8.79171	7.28688	8.38493	8.56246	24.838	16.5332	10.2055	18.7683	13.0009
HORVU0Hr1G003880	35.2	not assigned.unknown	(original description: no original description)	unknown function	HC	2.70229	1.4345	2.99128	3.92858	4.54164	1.38104	2.26012	1.47937	1.23671	1.96877	1.35919	1.64686	2.065	1.20841	1.32494	2.9099	1.02585	0.894905	1.3492	0.616073	3.29358	1.99905	2.87215	2.55671	2.10197
HORVU0Hr1G003890	14.2	S-assimilation.APR	(loc_os07g32570.1 : 639.0) no description available & (at4g21990 : 632.0) Encodes a protein disulfide isomerase-like (PDIL) protein, a member of a multigene family within the thioredoxin (TRX) superfamily. This protein also belongs to the adenosine 5-phosphosulfate reductase-like (APRL) group.; APS reductase 3 (APR3); CONTAINS InterPro DOMAIN/s: Rossmann-like alpha/beta/alpha sandwich fold (Inter…	Phosphoadenosine phosphosulfate reductase	HC	23.8426	23.6894	4.61542	17.7067	93.1218	6.05456	45.5137	36.7186	9.00293	58.1552	9.0232	8.34657	105.13	8.61261	78.0382	1.66482	51.7456	23.8983	9.31528	14.8904	6.16653	72.9031	12.3002	17.1417	105.598
HORVU0Hr1G003900	35.2	not assigned.unknown	no hits & (original description: no original description)	undescribed protein	HC	2.05816	0.926421	2.25152	4.46318	9.42911	0.871512	1.03888	0.601502	0.450296	1.19225	0.800116	1.06571	1.01024	0.323164	0.493991	13.5918	7.35132	15.6449	14.0067	24.4026	22.2192	3.4228	12.9662	20.2448	38.3789
HORVU0Hr1G003910	35.2	not assigned.unknown	(at5g51340 : 193.0) Tetratricopeptide repeat (TPR)-like superfamily protein; Has 214 Blast hits to 140 proteins in 56 species: Archae - 0; Bacteria - 4; Metazoa - 151; Fungi - 0; Plants - 55; Viruses - 0; Other Eukaryotes - 4 (source: NCBI BLink). & (loc_os04g28010.1 : 168.0) no description available & (gnl|cdd|37511 : 119.0) no description available & (reliability: 386.0) & (original description…	Tetratricopeptide repeat (TPR)-like superfamily protein	HC	12.6899	10.5947	10.6119	12.9624	18.8972	11.0404	7.30409	12.654	11.3734	12.9434	9.90096	7.89398	11.3896	13.2399	15.2146	25.7534	15.3071	13.0303	13.7647	13.4312	28.4832	19.2085	14.6384	14.6623	14.8998
HORVU0Hr1G003920	35.2	not assigned.unknown	(loc_os07g01520.1 : 781.0) no description available & (at5g45540 : 235.0) Protein of unknown function (DUF594); CONTAINS InterPro DOMAIN/s: Protein of unknown function DUF594 (InterPro:IPR007658); BEST Arabidopsis thaliana protein match is: Protein of unknown function (DUF594) (TAIR:AT5G45480.1); Has 1285 Blast hits to 857 proteins in 12 species: Archae - 0; Bacteria - 0; Metazoa - 0; Fungi - 0; …	unknown function	HC	0	0	0	0	0	0.0269124	0	0	0	0	0	0	0	0	0	0.0159572	1.0341	1.26125	2.02637	3.64168	0.446134	1.30371	0	0.0417605	0
HORVU0Hr1G003930	35.2	not assigned.unknown	(loc_os07g04150.1 : 599.0) no description available & (ipr010410 : 442.2707) Protein of unknown function DUF1005 & (at1g10020 : 418.0) Protein of unknown function (DUF1005); CONTAINS InterPro DOMAIN/s: Protein of unknown function DUF1005 (InterPro:IPR010410); BEST Arabidopsis thaliana protein match is: Protein of unknown function (DUF1005) (TAIR:AT4G29310.1); Has 158 Blast hits to 158 proteins in…	Protein of unknown function (DUF1005)	HC	0.75994	0.577915	0.19813	0.210431	0.072552	0.67575	0.831312	0.196551	0.126581	0.12311	0.775998	0.704068	0.484276	0.232329	0.258733	1.83007	3.92019	2.44119	2.85744	3.05135	1.7728	1.45682	0.7024	1.25735	0.971262
HORVU0Hr1G003980	35.2	not assigned.unknown	(original description: no original description)	Core-2/I-branching beta-16-N-acetylglucosaminyltransferase family protein	HC	2.50775	0.883555	0.466646	0.241529	0.818425	2.3477	2.16534	0.562923	0.120042	0.613096	2.25196	3.81782	0.636421	0	0.154253	1.30528	0.124057	1.44775	0.679741	1.68119	2.56359	0.54964	1.47183	1.01095	0.280579
HORVU0Hr1G004050					LC	0.642459	0.1406	0.413108	0.125959	0.109803	0.778946	1.12562	0.520697	0	0.0995312	0.926901	0.491488	0.202396	0	0.203973	0	0.103951	0.267629	0.299155	0.239101	0.140517	0.451649	0.466609	0.374978	0.242299
HORVU0Hr1G004060	35.2	not assigned.unknown	(original description: no original description)	VQ motif family protein	HC	4.05969	3.66483	1.49719	1.11102	3.18814	2.48931	5.2115	2.18786	0.353607	0.973676	2.52373	3.17259	4.25219	1.61532	1.49229	3.16768	4.4036	2.52674	3.64876	2.35471	5.51778	5.22515	3.71725	3.71783	2.9408
HORVU0Hr1G004090					LC	1.57854	1.32121	0.871069	1.23902	1.21461	1.32924	1.09666	1.30095	0.931507	1.14978	1.04413	0.845745	1.4134	0.958136	1.51964	2.92582	1.4649	1.04239	1.28485	1.0389	2.26088	1.68406	2.03939	2.55628	1.98226
HORVU0Hr1G004130	29.2.1.2.1.14	protein.synthesis.ribosomal protein.eukaryotic.40S subunit.S14	(gnl|cdd|35628 : 233.0) no description available & (loc_os04g33750.1 : 229.0) no description available & (p19951|rs142_maize : 226.0) 40S ribosomal protein S14 (Clone MCH2) - Zea mays (Maize) & (at3g52580 : 214.0) Ribosomal protein S11 family protein; CONTAINS InterPro DOMAIN/s: Ribosomal protein S11 (InterPro:IPR001971), Ribosomal S11, conserved site (InterPro:IPR018102); BEST Arabidopsis thalia…	30S ribosomal protein S11	HC	9.02051	7.58429	8.62172	6.93848	6.04514	7.67353	6.88123	7.62982	5.85871	4.79243	6.41146	4.98834	8.71146	5.40466	7.39581	19.5034	20.4674	14.9176	24.0773	24.7943	13.7912	15.3373	6.55705	21.313	10.6378
HORVU0Hr1G004140	35.2	not assigned.unknown	(original description: no original description)	Harpin-induced protein	HC	0	0.046613	0	0	0	0	0	0	0	0	0.0824129	0	0	0.101376	0	0.0564194	0	0	2.51968	0.959535	0	0	0	0	0
HORVU0Hr1G004150	35.2	not assigned.unknown	no hits & (original description: no original description)	undescribed protein	HC	209.023	363.762	500.3	414.97	398.287	164.343	206.269	328.398	326.36	423.936	160.778	164.659	301.517	303.374	344.312	1259.4	3033.38	2965.14	2920.97	2784.24	448.293	1665.44	979.999	676.648	598.236
HORVU0Hr1G004160	35.2	not assigned.unknown	(loc_os04g33510.2 : 215.0) no description available & (at4g04190 : 186.0) unknown protein; Has 35333 Blast hits to 34131 proteins in 2444 species: Archae - 798; Bacteria - 22429; Metazoa - 974; Fungi - 991; Plants - 531; Viruses - 0; Other Eukaryotes - 9610 (source: NCBI BLink). & (reliability: 372.0) & (original description: no original description)	unknown protein; Has 35 Blast hits to 35 proteins in 13 species: Archae - 0; Bacteria - 0; Metazoa - 0; Fungi - 0; Plants - 33; Viruses - 0; Other Eukaryotes - 2 (source: NCBI BLink).	HC	7.86016	5.40934	3.86626	2.49785	4.85139	6.5908	7.19389	6.3489	5.42607	4.02927	5.81747	5.74562	5.25988	6.32861	7.24788	21.0964	18.2379	14.0662	11.9087	13.7614	16.1198	16.6053	15.2687	9.38965	9.34706
HORVU0Hr1G004170					LC	4.23084	3.33685	2.08129	1.58448	2.72564	3.39718	2.99016	3.60344	3.25174	3.1129	3.33932	2.9504	2.51869	3.70751	4.75575	8.66857	10.1268	6.13534	4.52234	5.57018	5.73577	9.95261	7.43051	4.57212	6.25765
HORVU0Hr1G004270	35.2	not assigned.unknown	no hits & (original description: no original description)	translocon at the outer membrane of chloroplasts 64-V	HC	0.232657	0.349849	0.205767	0.379327	0.833747	0.128397	0.0923861	0.353764	0.448558	0.348875	0.141134	0.0602764	0.373367	0.601087	0.391492	0.542857	0.449409	0.503922	0.416942	0.508883	0.504892	0.492914	0.336149	0.758886	0.981814
HORVU0Hr1G004300	35.2	not assigned.unknown	no hits & (original description: no original description)	Aconitate hydratase 3 mitochondrial	HC	5.48518	5.35517	3.58595	3.5247	5.02383	4.78573	3.2979	6.91471	4.26921	3.02335	4.32763	4.0292	5.0509	4.21589	3.06753	9.6128	8.18366	7.31814	5.42583	5.09591	9.86393	9.18346	5.94839	3.34535	5.65461
HORVU0Hr1G004310					LC	2.48405	2.99307	2.47189	2.12319	2.62437	1.92734	1.82363	3.85505	2.43777	1.92243	2.11375	0.946012	2.73517	2.38981	1.71094	4.30756	5.111	3.74882	2.93067	2.85706	4.41109	4.57643	3.02287	2.98666	3.29628
HORVU0Hr1G004320	35.2	not assigned.unknown	(original description: no original description)	SANTA (SANT associated) protein	HC	7.60307	7.86303	11.1832	16.0566	14.7281	4.97379	5.02396	7.33873	7.1439	12.581	4.67501	4.32423	7.64617	6.81664	8.49277	9.56864	6.29706	4.21539	5.31762	5.85384	10.2168	9.83827	6.53463	4.97678	8.49338
HORVU0Hr1G004330	35.2	not assigned.unknown	no hits & (original description: no original description)	Heterogeneous nuclear ribonucleoprotein Q	HC	0.532551	0.327498	1.20068	0.474591	0.483553	0.630212	0.41782	0.168367	0	0	0.342386	0.178381	0.541073	0.141691	0.136322	3.59009	0.226489	0.0612986	0.531576	0	0.729102	0.410007	0.270297	0.189732	0.493487
HORVU0Hr1G004400	35.2	not assigned.unknown	no hits & (original description: no original description)	cDNA clone:001-134-A03 full insert sequence	HC	5.94116	13.5093	12.5063	7.80081	8.55226	6.75898	5.45612	14.0783	13.1999	8.73503	5.36923	5.45752	12.0079	12.4918	8.50024	14.2072	29.2893	27.3966	27.2768	23.5679	14.8746	22.2615	25.8125	14.5107	15.0539
HORVU0Hr1G004470	35.2	not assigned.unknown	no hits & (original description: no original description)	ribonuclease 2	HC	0.702543	0.884895	0.77113	1.12585	2.14382	0.882964	0.738669	1.28715	1.19105	1.06369	0.917629	0.873312	0.885492	1.08051	1.99236	8.45112	17.7497	20.2147	22.6307	20.782	3.56643	4.79396	3.21192	2.28802	3.94764
HORVU0Hr1G004480	35.2	not assigned.unknown	(original description: no original description)	60S acidic ribosomal protein family	HC	69.4649	133.532	206.167	146.227	138.809	62.0908	76.4859	117.461	115.822	164.928	61.0184	62.0655	107.636	107.967	126.417	444.212	1167.76	1049.59	1043.34	1082.94	163.931	638.507	360.511	222.19	227.498
HORVU0Hr1G004490					LC	4.16472	4.61981	5.96199	3.92905	3.93174	3.37825	3.52244	2.55005	3.38732	5.05566	2.80288	2.83702	5.45757	2.13732	1.85277	16.579	20.6979	17.4812	17.8256	16.3902	9.45628	22.1737	9.2841	10.3679	6.70803
HORVU0Hr1G004500					LC	1.39491	1.75952	2.80791	3.73697	1.25672	0.566253	1.43041	1.97456	1.28307	1.27064	0.858017	0.713625	1.42757	0.819978	1.90646	1.80971	13.4439	9.77411	8.30513	3.5748	0.566306	10.5399	2.30663	3.91291	1.68171
HORVU0Hr1G004510	35.2	not assigned.unknown	no hits & (original description: no original description)	unknown protein; Has 35 Blast hits to 35 proteins in 13 species: Archae - 0; Bacteria - 0; Metazoa - 0; Fungi - 0; Plants - 33; Viruses - 0; Other Eukaryotes - 2 (source: NCBI BLink).	HC	1.73776	1.00627	0.41075	0.541458	1.60781	1.2016	1.18124	1.2199	0.965445	1.1292	1.29826	0.874303	0.96289	1.44334	1.94459	4.60745	3.57408	2.35174	2.34885	2.21423	3.83731	3.36699	2.37451	2.64797	1.74391
HORVU0Hr1G004630	35.2	not assigned.unknown	no hits & (original description: no original description)	Protein LITTLE ZIPPER 4	HC	0	0.0467779	0	0	0	0	0	0	0	0	0	0	0	0	0	0.46189	3.51221	5.09182	2.69831	1.128	0.0663557	1.14098	0.412428	0.368254	0.23288
HORVU0Hr1G004640	27.3.21	RNA.regulation of transcription.GRAS transcription factor family	(loc_os04g35250.1 : 357.0) no description available & (gnl|cdd|67150 : 194.0) no description available & (ipr005202 : 183.7368) Transcription factor GRAS & (at5g41920 : 149.0) GRAS family transcription factor; CONTAINS InterPro DOMAIN/s: Transcription factor GRAS (InterPro:IPR005202); BEST Arabidopsis thaliana protein match is: GRAS family transcription factor (TAIR:AT3G54220.1); Has 1807 Blast h…	GRAS family transcription factor	HC	3.12805	0.728203	0.662997	0.430461	0.63401	3.31655	2.87871	1.20029	0.852551	0.893631	3.23863	2.84839	1.29849	1.57381	2.5265	2.82462	2.43183	2.13841	2.44421	1.80095	5.57397	1.87499	5.33879	4.21651	2.44153
HORVU0Hr1G004670	35.2	not assigned.unknown	no hits & (original description: no original description)	undescribed protein	HC	0	0	0	0	0.0640923	0.027528	0	0	0.06884	0	0	0.0280398	0	0	0	0.108115	0.136859	0.186418	0.256242	0	0.127109	0.43727	0.256611	0.163415	0.0939475
HORVU0Hr1G004690	35.2	not assigned.unknown	(original description: no original description)	Ubiquitin carboxyl-terminal hydrolase 27	HC	8.61514	9.73381	9.26912	6.47051	11.3154	7.55819	7.41767	8.6274	11.59	9.39321	8.1253	7.47111	9.67177	11.2389	10.803	12.2416	14.193	12.618	10.5884	10.7312	10.6344	11.1771	9.45849	7.55474	8.56141
HORVU0Hr1G004700	29.2.1.2.1.10	protein.synthesis.ribosomal protein.eukaryotic.40S subunit.S10	(q9ayp4|rs10_orysa : 184.0) 40S ribosomal protein S10 - Oryza sativa (Rice) & (loc_os04g35090.1 : 184.0) no description available & (gnl|cdd|38554 : 184.0) no description available & (gnl|cdd|67137 : 176.0) no description available & (at5g52650 : 168.0) RNA binding Plectin/S10 domain-containing protein; FUNCTIONS IN: structural constituent of ribosome; INVOLVED IN: translation; LOCATED IN: cytoso…	40S ribosomal protein S10	HC	134.846	96.8346	132.486	116.446	150.557	122.648	108.638	74.0009	92.9771	132.035	110.136	97.9131	78.1914	92.6247	124.249	380.422	481.32	302.035	291.201	294.897	247.938	320.444	163.112	123.686	129.532
HORVU0Hr1G004750	35.2	not assigned.unknown	no hits & (original description: no original description)	CLE family OsCLE203 protein	HC	0	0.0462074	0	0	0	0	0	0	0	0	0.111012	0.0400703	0.0444764	0	0.0909822	0.200195	0.841584	1.44083	0.367363	0.188576	0.117948	0.561964	0.054815	0	0
HORVU0Hr1G004790	35.2	not assigned.unknown	(loc_os04g35780.1 : 550.0) no description available & (at1g21370 : 412.0) unknown protein; CONTAINS InterPro DOMAIN/s: Protein of unknown function DUF218 (InterPro:IPR003848); Has 35333 Blast hits to 34131 proteins in 2444 species: Archae - 798; Bacteria - 22429; Metazoa - 974; Fungi - 991; Plants - 531; Viruses - 0; Other Eukaryotes - 9610 (source: NCBI BLink). & (gnl|cdd|39733 : 300.0) no descr…	Unplaced genomic scaffold supercont1.2 whole genome shotgun sequence	HC	10.0761	25.3574	22.6281	21.736	22.8236	7.30596	8.34437	25.4222	24.3951	18.0483	7.97066	6.10377	22.0977	24.6748	19.1493	10.7805	25.1904	21.7267	17.53	18.0375	11.004	24.0362	23.6002	22.011	19.565
HORVU0Hr1G004830	1.3.4	PS.calvin cycle.GAP	(loc_os04g38600.1 : 649.0) no description available & (p09315|g3pa_maize : 628.0) Glyceraldehyde-3-phosphate dehydrogenase A, chloroplast precursor (EC 1.2.1.13) (NADP-dependent glyceraldehydephosphate dehydrogenase subunit A) - Zea mays (Maize) & (at1g12900 : 593.0) glyceraldehyde 3-phosphate dehydrogenase A subunit 2 (GAPA-2); FUNCTIONS IN: NAD or NADH binding, glyceraldehyde-3-phosphate dehydr…	glyceraldehyde-3-phosphate dehydrogenase C2	HC	0.303744	0.163498	0.0227049	0.0958115	0	0.191787	0.129704	0	0	0.0478488	0.103153	0.110358	0.0205258	0.0837657	0.0419882	0.168866	0.0895541	0.74462	2.54572	4.5244	0.295064	0.0246281	0.873417	0.624888	0.149633
HORVU0Hr1G004840					LC	2.28163	1.5876	1.09632	0.56012	0.719702	2.57773	2.00253	2.36612	1.68899	1.57778	2.13443	1.27022	2.44289	2.4327	2.28334	5.33561	5.14513	4.04859	3.1833	3.54234	4.18005	2.86383	3.84675	4.4248	3.6527
HORVU0Hr1G004850	26.12	misc.peroxidases	(loc_os04g39100.1 : 287.0) no description available & (gnl|cdd|29388 : 206.0) no description available & (at4g17690 : 177.0) Peroxidase superfamily protein; FUNCTIONS IN: peroxidase activity, heme binding; INVOLVED IN: response to oxidative stress, oxidation reduction; LOCATED IN: endomembrane system; EXPRESSED IN: 21 plant structures; EXPRESSED DURING: 11 growth stages; CONTAINS InterPro DOMAIN/…	Peroxidase superfamily protein	HC	5.66148	48.0071	69.4062	62.9195	36.3193	3.07266	6.22324	27.3934	35.8416	35.5729	3.11363	3.44875	14.4058	21.0416	16.9077	5.90342	9.7185	6.75254	7.75829	6.41817	10.2019	39.8816	40.9203	37.3777	38.0277
HORVU0Hr1G004890	27.3.32	RNA.regulation of transcription.WRKY domain transcription factor family	(loc_os04g39570.1 : 500.0) no description available & (at5g56270 : 302.0) WRKY transcription factor 2; WRKY DNA-binding protein 2 (WRKY2); CONTAINS InterPro DOMAIN/s: DNA-binding WRKY (InterPro:IPR003657); BEST Arabidopsis thaliana protein match is: WRKY DNA-binding protein 34 (TAIR:AT4G26440.1); Has 1807 Blast hits to 1807 proteins in 277 species: Archae - 0; Bacteria - 0; Metazoa - 736; Fungi -…	WRKY DNA-binding protein 2	HC	0.220143	0.204394	0.162909	0.105366	0.048896	0.135004	0.209889	0.0452516	0	0.0956514	0.18029	0.276914	0.0906316	0	0.0673092	0.153383	0.606987	0.698624	0.345604	0.315726	0.18124	0.669384	0.455177	0.23019	0.206801
HORVU0Hr1G004910	35.2	not assigned.unknown	(original description: no original description)	Anaphase-promoting complex subunit 2	HC	0.426439	0.0958364	0.510371	0	0	0.104856	0	0.602233	0.468286	0	0.358629	0.190575	0	0.207244	0.436229	0.960513	1.74186	3.05579	3.63918	1.10056	0.583282	0.783317	0.432476	0.494492	0.316666
HORVU0Hr1G004930	29.5.11.4.4	protein.degradation.ubiquitin.E3.APC	(loc_os04g40830.1 : 934.0) no description available & (at2g04660 : 758.0) a highly conserved ubiquitin-protein ligase involved in cell cycle regulation; anaphase-promoting complex/cyclosome 2 (APC2); FUNCTIONS IN: ubiquitin-protein ligase activity, ubiquitin protein ligase binding; INVOLVED IN: ubiquitin-dependent protein catabolic process; LOCATED IN: ubiquitin ligase complex; EXPRESSED IN: 12 p…		LC	0.282703	0.260056	0.153445	0.084847	0.128075	0.270752	0.1622	0.150109	0.430648	0.125516	0.225952	0.186103	0.239834	0.270483	0.240906	0.922962	1.73653	2.42403	1.88079	1.5338	0.825328	1.16555	0.967872	0.468191	0.636886
HORVU0Hr1G004950					LC	0.0207373	0	0	0	0	0.0137613	0.22871	0	0	0	0.0112262	0.0126264	0.00706436	0	0.129868	0.0153708	0.395301	0	0	0	0.0187342	0	0	0	0
HORVU0Hr1G004960	29.4	protein.postranslational modification	(loc_os04g40860.1 : 759.0) no description available & (gnl|cdd|85563 : 648.0) no description available & (at3g26020 : 628.0) Encodes protein phosphatase 2A (PP2A) Beta subunit. Targeted to nucleus and cytosol.; Protein phosphatase 2A regulatory B subunit family protein; FUNCTIONS IN: protein phosphatase type 2A regulator activity; INVOLVED IN: signal transduction; LOCATED IN: cytosol, nucleus, pr…	Serine/threonine protein phosphatase 2A 59 kDa regulatory subunit B' gamma isoform	HC	0.779198	0	0	0.0606788	0	0	0	0	0	0	0	0.328855	0	0	0	0	0	0	0	0	0	0	0	0	0
HORVU0Hr1G005020	29.4	protein.postranslational modification	(gnl|cdd|35830 : 335.0) no description available & (loc_os04g41160.1 : 251.0) no description available & (at3g25250 : 206.0) Arabidopsis protein kinase; AGC2-1; FUNCTIONS IN: kinase activity; INVOLVED IN: protein amino acid phosphorylation; LOCATED IN: cellular_component unknown; EXPRESSED IN: hypocotyl, root, stamen, pollen tube; EXPRESSED DURING: 4 anthesis, petal differentiation and expansion …	Protein kinase superfamily protein	HC	21.6924	13.0822	4.72348	2.99121	2.78355	20.5074	29.6568	8.88807	3.727	2.80664	18.5204	22.2212	14.5386	6.02242	4.58875	7.93403	4.02543	4.44753	3.00091	2.0528	14.3674	8.21094	6.4154	3.83494	2.34584
HORVU0Hr1G005050	35.2	not assigned.unknown	no hits & (original description: no original description)	unknown function	HC	0	0.0446998	0	0	0	0	0.131756	0	0	0	0	0.044233	0	0	0.136026	0	0.107581	1.62038	0.891685	0.0916049	0	0.441732	0.60587	0.141591	0
HORVU0Hr1G005060	26.12	misc.peroxidases	(loc_os12g08920.1 : 405.0) no description available & (at4g25980 : 290.0) Peroxidase superfamily protein; FUNCTIONS IN: peroxidase activity; INVOLVED IN: response to oxidative stress, oxidation reduction; LOCATED IN: endomembrane system; EXPRESSED IN: shoot apex, embryo, seed; EXPRESSED DURING: E expanded cotyledon stage, D bilateral stage; CONTAINS InterPro DOMAIN/s: Haem peroxidase (InterPro:IP…	Peroxidase superfamily protein	HC	0.0764057	0.246955	0.0213874	0	0	0.0925176	0.0888314	0.0907437	0	0.0443322	0.116111	0.0519771	0.0386695	0.1167	0.0762685	0.171196	7.22459	1.99372	1.59047	1.14527	0.0793184	6.9801	1.49165	1.12664	0.270689
HORVU0Hr1G005070	29.5.11.4.3.1	protein.degradation.ubiquitin.E3.SCF.SKP	(loc_os04g42670.1 : 756.0) no description available & (at1g47056 : 365.0) Encodes an F-box protein. Based on genetic analysis appears to be functionally redundant with VFB2,3, and 4. When expression of all 4 genes is reduced plants show defects in growth and reduced expression of auxin response genes.; VIER F-box proteine 1 (VFB1); FUNCTIONS IN: ubiquitin-protein ligase activity; INVOLVED IN: N-t…	F-box protein	HC	7.79804	4.9853	5.54863	5.92166	5.97688	6.16001	4.52484	3.90992	5.64028	5.79467	4.89999	3.55602	4.14309	3.79905	4.12617	13.9507	4.71595	5.77371	5.77267	7.03475	26.5728	7.20145	8.5851	7.80033	7.67032
HORVU0Hr1G005100	27.3.25	RNA.regulation of transcription.MYB domain transcription factor family	(loc_os04g42950.1 : 233.0) no description available & (at4g13480 : 192.0) Member of the R2R3 factor gene family.; myb domain protein 79 (MYB79); FUNCTIONS IN: DNA binding, sequence-specific DNA binding transcription factor activity; INVOLVED IN: regulation of transcription, DNA-dependent, regulation of transcription; CONTAINS InterPro DOMAIN/s: SANT, DNA-binding (InterPro:IPR001005), Homeodomain-…	myb domain protein 79	HC	0	0	0	0	0	0	0	0	0	0	0	0	0	0	0	1.42265	0.660623	0.568916	1.01474	1.49465	0.471819	0.882116	0.187134	0	0.62078
HORVU0Hr1G005130	35.2	not assigned.unknown	(original description: no original description)	NAC transcription factor	HC	2.86691	1.81295	0.160272	0.228992	0.076642	2.15823	6.77794	1.2805	0.15421	0.150595	1.20923	3.68949	2.49856	0.277679	0.163818	1.2972	0.18938	0.0385187	0.211871	0.0755453	6.5835	0.714537	0.540134	0.0806939	0.0845622
HORVU0Hr1G005140	11.9.3.2	lipid metabolism.lipid degradation.lysophospholipases.carboxylesterase	(loc_os08g37010.1 : 358.0) no description available & (gnl|cdd|36728 : 240.0) no description available & (at1g47480 : 237.0) alpha/beta-Hydrolases superfamily protein; FUNCTIONS IN: hydrolase activity; INVOLVED IN: metabolic process; LOCATED IN: cellular_component unknown; EXPRESSED IN: stem, hypocotyl, root, flower; EXPRESSED DURING: petal differentiation and expansion stage; CONTAINS InterPro D…	alpha/beta-Hydrolases superfamily protein	HC	4.1212	1.82095	0.545744	0.664273	2.21056	2.48192	1.84366	0.938872	0.696896	1.03461	2.65225	2.53069	1.60935	1.09865	5.03968	48.1544	7.07782	60.6913	47.9738	61.9793	49.7741	1.91347	7.63045	6.45529	15.0184
HORVU0Hr1G005150	29.5.11.4.2	protein.degradation.ubiquitin.E3.RING	(loc_os10g32760.1 : 408.0) no description available & (at2g38970 : 372.0) Zinc finger (C3HC4-type RING finger) family protein; FUNCTIONS IN: ubiquitin-protein ligase activity, zinc ion binding; EXPRESSED IN: 22 plant structures; EXPRESSED DURING: 13 growth stages; CONTAINS InterPro DOMAIN/s: Zinc finger, RING-type (InterPro:IPR001841), Zinc finger, C3HC4 RING-type (InterPro:IPR018957), von Willeb…	Zinc finger (C3HC4-type RING finger) family protein	HC	0.015415	0.0315178	0.0167789	0.0348512	0.0766578	0.0556626	0.0269085	0.080218	0	0	0	0.0404742	0	0.0322514	0.0299172	0.433406	1.06767	2.65136	1.68037	0.509966	0.184155	0.86281	1.18329	1.38905	0.930808
HORVU0Hr1G005160	13.2.5.2	amino acid metabolism.degradation.serine-glycine-cysteine group.glycine	(loc_os04g43650.2 : 615.0) no description available & (at1g08630 : 475.0) Encodes a threonine aldolase, involved in threonine degradation to glycine. Primarily expressed in seeds and seedlings.; threonine aldolase 1 (THA1); CONTAINS InterPro DOMAIN/s: Pyridoxal phosphate-dependent transferase, major domain (InterPro:IPR015424), Aromatic amino acid beta-eliminating lyase/threonine aldolase (InterP…	L-allo-threonine aldolase	HC	14.5167	6.84592	6.35189	1.67271	2.48543	12.0552	9.71065	8.16504	3.36452	1.76917	12.4429	11.58	9.04015	9.02341	6.91518	0.357615	0.81644	2.36342	2.43583	2.11831	2.44884	3.27297	4.00029	2.63753	1.76303
HORVU0Hr1G005200	34.2	transport.sugars	(at1g54730 : 93.6) Major facilitator superfamily protein; FUNCTIONS IN: carbohydrate transmembrane transporter activity, sugar:hydrogen symporter activity; INVOLVED IN: transport, transmembrane transport; LOCATED IN: integral to membrane, membrane; EXPRESSED IN: 22 plant structures; EXPRESSED DURING: 13 growth stages; CONTAINS InterPro DOMAIN/s: Sugar transporter, conserved site (InterPro:IPR0058…	sugar transporter 6	HC	0.163833	0.057526	0	0.0847804	0.0519078	0.14621	0.171238	0.0635304	0.0256451	0.0509972	0.0699091	0.0945964	0.108532	0.0689768	0.290093	0.120758	0	0	0.0755023	0.0499646	0.114792	0.0141396	0.0810722	0.0335512	0.0586297
HORVU0Hr1G005210	35.2	not assigned.unknown	(loc_os04g43990.1 : 146.0) no description available & (gnl|cdd|68105 : 103.0) no description available & (at2g28400 : 83.2) Protein of unknown function, DUF584; CONTAINS InterPro DOMAIN/s: Protein of unknown function DUF584 (InterPro:IPR007608); BEST Arabidopsis thaliana protein match is: Protein of unknown function, DUF584 (TAIR:AT3G45210.1); Has 318 Blast hits to 318 proteins in 20 species: Arc…	Protein of unknown function DUF584	HC	1.24866	51.2689	40.7692	18.0156	14.5189	0.488357	2.57313	22.0218	21.0576	39.5835	1.47221	0.921513	13.2735	11.2914	14.8583	6.01508	2.31	3.4656	1.79152	0.785722	2.48242	10.2898	6.45474	0.894296	0.375529
HORVU0Hr1G005230	35.2	not assigned.unknown	(original description: no original description)	Subtilisin-like protease SBT3.17	HC	0	0.953842	0.476605	0	2.89109	0.627849	0.440699	0	1.78137	0	0.810309	0.333748	0.55792	2.02824	0.760865	0.404505	0	0.759112	0.374184	0.668926	0	0.111022	0.230563	0	2.05133
HORVU0Hr1G005250	34.19.2	transport.Major Intrinsic Proteins.TIP	(q7xki5|tip32_orysa : 271.0) Probable aquaporin TIP3.2 (Tonoplast intrinsic protein 3.2) (OsTIP3.2) - Oryza sativa (Rice) & (loc_os04g44570.1 : 271.0) no description available & (gnl|cdd|84627 : 193.0) no description available & (at1g17810 : 188.0) beta-tonoplast intrinsic protein (beta-TIP) mRNA, complete; beta-tonoplast intrinsic protein (BETA-TIP); FUNCTIONS IN: water channel activity; INVOLVE…	Aquaporin-like superfamily protein	HC	77.4345	26.0945	16.8912	14.2302	21.5976	73.4871	63.7372	17.0444	9.67936	18.9115	78.7656	72.8415	27.9994	10.2107	25.8314	22.4493	1.34049	8.7848	5.17786	5.80684	36.4878	2.65313	5.96677	4.5926	11.278
HORVU0Hr1G005260	3.1.1.2	minor CHO metabolism.raffinose family.galactinol synthases.putative	(loc_os04g44850.1 : 493.0) no description available & (at1g13250 : 344.0) Encodes a protein with putative galacturonosyltransferase activity.; galacturonosyltransferase-like 3 (GATL3); FUNCTIONS IN: transferase activity, transferring hexosyl groups, polygalacturonate 4-alpha-galacturonosyltransferase activity, transferase activity, transferring glycosyl groups; INVOLVED IN: carbohydrate biosynthe…	Hexosyltransferase	HC	0.0377781	0.0743684	0.191834	0.0889329	0	0	0	0	0	0	0.0351012	0.103165	0.0803214	0.0822988	0.0791801	0.258387	0.42593	0.220865	0.396208	0.235412	0.0529527	0.529807	0.731715	0.380881	0
HORVU0Hr1G005280					LC	0	0	0	0	0	0	0	0	0	0	0	0	0.136176	0	0	0.0728844	2.94591	5.47233	2.90433	2.44656	0	2.54518	1.36154	0.660151	0
HORVU0Hr1G005300	16.8.3	secondary metabolism.flavonoids.dihydroflavonols	(loc_os04g49194.1 : 574.0) no description available & (at5g24530 : 421.0) Encodes a putative 2OG-Fe(II) oxygenase that is defense-associated but required for susceptibility to downy mildew.; DOWNY MILDEW RESISTANT 6 (DMR6); FUNCTIONS IN: oxidoreductase activity, acting on paired donors, with incorporation or reduction of molecular oxygen, 2-oxoglutarate as one donor, and incorporation of one atom…	2-oxoglutarate (2OG) and Fe(II)-dependent oxygenase superfamily protein	HC	2.96976	3.57094	0.89655	0.41782	0.18996	1.43615	2.76871	1.16393	0.350894	0.0992733	1.18691	2.18965	2.40505	0.894246	0.172417	0.687617	2.2567	2.32533	3.18097	2.51067	0.990575	4.84676	2.58906	2.21503	1.53421
HORVU0Hr1G005320	35.2	not assigned.unknown	(original description: no original description)	IQ-domain 22	HC	5.64874	22.1519	15.8062	12.4164	20.7093	3.61096	4.47364	26.3806	24.1179	21.6651	3.38172	2.90014	17.4273	16.2568	16.3956	3.7419	19.3036	13.5317	12.6211	11.9469	7.81762	24.3224	20.0408	21.0126	16.424
HORVU0Hr1G005330	17.3.3	hormone metabolism.brassinosteroid.induced-regulated-responsive-activated	(loc_os04g49000.1 : 156.0) no description available & (at3g61460 : 97.8) Encodes a novel ring finger protein and forms an N-terminal hydrophobic domain and a C-terminal RING-H2 signature. Expression is down regulated by brassinolide.; brassinosteroid-responsive RING-H2 (BRH1); FUNCTIONS IN: zinc ion binding; INVOLVED IN: response to brassinosteroid stimulus, response to chitin; LOCATED IN: endome…	RING/U-box superfamily protein	HC	0.0542677	0.215124	0.255708	0.247654	0.327545	0.0477304	0.0990483	0.138178	0.0397868	0.182497	0.126373	0.163553	0	0.109944	0.312227	0.775009	3.92369	3.51955	4.0655	2.66515	0.409159	2.42771	1.96027	1.44713	1.33628
HORVU0Hr1G005340	3.5	minor CHO metabolism.others	(loc_os04g48020.1 : 181.0) no description available & (at5g52190 : 107.0) Sugar isomerase (SIS) family protein; FUNCTIONS IN: sugar binding; INVOLVED IN: carbohydrate metabolic process; EXPRESSED IN: 17 plant structures; EXPRESSED DURING: 10 growth stages; CONTAINS InterPro DOMAIN/s: Sugar isomerase (SIS) (InterPro:IPR001347); Has 950 Blast hits to 950 proteins in 353 species: Archae - 153; Bacte…		LC	1.0733	0.580375	0.314547	0	0	2.27478	1.90004	0.600881	0.140624	0.147951	2.74782	1.86657	1.93921	0.652962	0.900971	1.36019	2.82102	3.95841	5.40087	2.10494	1.65948	3.48196	7.39442	1.61276	0.342717
HORVU0Hr1G005350	33.99	development.unspecified	(loc_os03g33650.1 : 1537.0) no description available & (at1g69440 : 1037.0) Encodes ARGONAUTE7, a member of the ARGONAUTE family, characterised by the presence of PAZ and PIWI domains. Involved in the regulation of developmental timing. Required for the accumulation of TAS3 ta-siRNAs but not for accumulation of miR171, miR173, miR390 or mi391. Localized in mature rosette leaves and floral buds.; …	Argonaute family protein	HC	0.143069	0.0832635	0.0857639	0.081467	0.0847046	0.076718	0.0555233	0	0.0519759	0	0.178232	0.117598	0.0616183	0.0254383	0.0480714	0.349285	3.69299	2.63556	2.31167	2.41083	0.0510742	0.132864	0.156211	0.0685629	0.0355325
HORVU0Hr1G005400	30.3	signalling.calcium	(loc_os04g51610.1 : 324.0) no description available & (gnl|cdd|35425 : 282.0) no description available & (at5g57110 : 273.0) Arabidopsis-autoinhibited Ca2+ -ATPase, isoform 8, contains all of the characteristic motifs of Ca2+ -transporting P-type Ca2+ -ATPases and is localized to the plasma membrane.; autoinhibited Ca2+ -ATPase, isoform 8 (ACA8); FUNCTIONS IN: protein self-association, calcium-tr…	calcium-transporting ATPase putative	HC	1.35151	2.06359	2.32978	0.800466	2.79471	1.26696	1.54901	1.19531	2.51742	2.24354	1.07363	0.883201	1.37619	2.39765	2.51759	2.14386	0.307473	1.47524	1.40592	1.20154	2.07737	0.414477	0.75329	0.668024	3.58122
HORVU0Hr1G005420	9.4	mitochondrial electron transport / ATP synthesis.alternative oxidase	(loc_os04g51160.1 : 486.0) no description available & (gnl|cdd|85678 : 433.0) no description available & (at3g27620 : 402.0) encodes an isoform of alternate oxidase. expressed in all tissues examined and expression is not induced by antimycin A, an inhibitor of complex III in the mitochondrial respiratory chain.; alternative oxidase 1C (AOX1C); CONTAINS InterPro DOMAIN/s: Alternative oxidase (Int…	Ubiquinol oxidase	HC	0.159301	0.220997	0.109289	0	0.166074	0.128572	0.294231	0.0874171	0.151231	0.099046	0.15473	0.265012	0.161577	0.182375	0.262305	0.266519	0.505494	0.625849	1.20204	0.812753	0.541515	0.391207	0.59833	0.883522	2.0127
HORVU0Hr1G005440					LC	0.281968	1.52403	1.00958	1.22049	0.521075	0.0456424	0.0828437	0.750726	1.02673	0.906315	0.0429107	0.042631	0.432977	0.65402	0.323019	0.102814	0	0.166959	0.101057	0.102724	0.125486	0	0.058318	0	0.821247
HORVU0Hr1G005470					LC	1.55278	3.268	1.01835	2.41136	2.96461	0.359037	0.699181	2.954	1.13195	1.72483	0.290621	0.467478	3.11655	2.58831	3.28574	1.81265	4.39667	6.60199	8.39321	10.9603	0.802987	3.64217	5.60715	3.79213	7.7055
HORVU0Hr1G005490	10.7	cell wall.modification	(q7xcg7|expb9_orysa : 342.0) Expansin-B9 precursor (OsEXPB9) (Beta-expansin-9) (OsaEXPb1.6) - Oryza sativa (Rice) & (loc_os10g40090.1 : 342.0) no description available & (at1g65680 : 205.0) member of BETA-EXPANSINS. Naming convention from the Expansin Working Group (Kende et al, 2004. Plant Mol Bio); expansin B2 (EXPB2); INVOLVED IN: plant-type cell wall modification involved in multidimensional …	expansin B2	HC	0	0.0393493	0	0	0	0.0334893	0.0336876	0	0	0	0	0.034671	0.0798576	0	0.10526	0	1.81061	2.32001	1.08603	0.304938	0	0	0	0	0
HORVU0Hr1G005500	35.2	not assigned.unknown	(original description: no original description)	Small subunit ribosomal protein	HC	3.25544	3.92166	5.45462	4.85176	10.2663	2.89607	2.18379	5.19168	6.46908	7.8754	2.91912	2.20875	4.27282	8.34165	7.8723	10.884	39.8957	26.294	25.6235	23.3503	7.06416	21.7369	22.2164	21.1644	17.4343
HORVU0Hr1G005520	35.2	not assigned.unknown	(original description: no original description)	Protein of unknown function (DUF581)	HC	0.674213	3.18986	1.08993	1.16971	1.74561	0.292088	0.56986	0.799312	0.452607	0.56725	0.626538	0.557787	1.00192	1.33567	0.903552	6.77325	11.4453	19.8182	19.7764	17.2751	14.6041	38.3579	33.9062	31.6422	33.7144
HORVU0Hr1G005530					LC	1.45305	0.133942	0	0	0.299651	1.65109	1.79747	0	0.150784	0.228457	1.07658	1.57467	0.534163	0.067848	0.136913	3.81063	9.12927	7.71467	6.7982	5.74232	0.465944	0.462803	1.00435	0.439089	1.14318
HORVU0Hr1G005570	1.3.13	PS.calvin cycle.rubisco interacting	(loc_os04g56320.1 : 393.0) no description available & (at1g73110 : 345.0) P-loop containing nucleoside triphosphate hydrolases superfamily protein; FUNCTIONS IN: ATPase activity, ATP binding; LOCATED IN: chloroplast thylakoid membrane, chloroplast; EXPRESSED IN: 21 plant structures; EXPRESSED DURING: 13 growth stages; CONTAINS InterPro DOMAIN/s: ATPase, AAA-type, core (InterPro:IPR003959); BEST A…	Ribulose bisphosphate carboxylase/oxygenase activase 2 chloroplastic	HC	0.0821169	0	0	0	0.0806205	0	0	0	0	0.0385322	0.0286779	0.0446753	0	0	0	3.15193	0.657934	1.05506	1.07524	1.06254	0.32333	0.291005	0.446314	0.616997	0.623489
HORVU0Hr1G005660	35.2	not assigned.unknown	(original description: no original description)	unknown function	HC	0.788931	0.14605	0	0	0	0.611759	0.894154	0	0	0	0.761486	0.779228	0.0380079	0	0.103959	2.89268	1.30445	1.27335	1.30329	1.0274	5.32811	0.188464	0	0.285867	0.712456
HORVU0Hr1G005670	27.2	RNA.transcription	(loc_os04g54840.1 : 284.0) no description available & (at3g23780 : 243.0) This gene encodes the second largest, catalytic subunit of the nuclear DNA-dependent RNA polymerase IV (aka RNA polymerase D). The NRPD2 protein is found at nuclear foci that overlap or are adjacent to chromocentromeres but are not fully coincident with chromocentromeres. The loss of NRPD2 leads to the loss of cytosine meth…	DNA-directed RNA polymerase D subunit 2b	HC	2.46337	1.26158	2.72091	5.49083	6.57174	2.53854	1.71052	2.17544	1.32534	4.06565	1.6559	1.74845	1.22516	1.34977	3.31346	22.0582	29.8552	37.8196	38.6466	31.7859	10.5731	12.1548	18.0331	18.3959	12.9482
HORVU0Hr1G005700	35.2	not assigned.unknown	(loc_os03g63270.1 : 211.0) no description available & (at4g19970 : 207.0) CONTAINS InterPro DOMAIN/s: Nucleotide-diphospho-sugar transferase, predicted (InterPro:IPR005069); BEST Arabidopsis thaliana protein match is: Nucleotide-diphospho-sugar transferase family protein (TAIR:AT5G44820.1); Has 801 Blast hits to 466 proteins in 35 species: Archae - 0; Bacteria - 0; Metazoa - 2; Fungi - 0; Plants …	Nucleotide-diphospho-sugar transferase family protein	HC	0	0	0	0	0	0.0260232	0	0	0	0	0	0.0712175	0	0	0	0	1.03742	0.782321	0.272756	0	0	0	0	0	0
HORVU0Hr1G005750	35.2	not assigned.unknown	no hits & (original description: no original description)	unknown function	HC	0.223552	0.165775	0	0.128666	0.113463	0.151483	0.300788	0.141485	0	0.242344	0.283635	0.198895	0.113671	0.119068	0	0.121678	3.52045	2.70553	3.84145	2.1651	0	0.335302	0.276071	0.519425	0.166316
HORVU0Hr1G005760					LC	26.334	10.3814	4.72441	4.49205	7.47007	31.9941	23.7373	7.06197	5.30341	4.4816	27.4171	29.1083	9.80284	6.77611	5.28569	22.663	6.72562	7.34523	7.67094	4.63222	32.4696	5.91975	4.28958	5.66276	5.92216
HORVU0Hr1G005860	29.5	protein.degradation	(loc_os04g58840.1 : 389.0) no description available & (at3g52500 : 214.0) Eukaryotic aspartyl protease family protein; FUNCTIONS IN: aspartic-type endopeptidase activity; INVOLVED IN: proteolysis; LOCATED IN: cell wall, membrane, plant-type cell wall; EXPRESSED IN: 22 plant structures; EXPRESSED DURING: 13 growth stages; CONTAINS InterPro DOMAIN/s: Peptidase aspartic (InterPro:IPR021109), Peptida…	Eukaryotic aspartyl protease family protein	HC	0.0984514	0.0180778	0.169833	0.518772	0.275285	0.0372819	0.0718835	0	0.0883336	0.126422	0.118525	0.0541296	0.0609382	0.124844	0.0808122	2.01123	5.1389	10.7215	11.7282	9.66293	9.52316	5.99346	9.77104	8.76424	9.73928
HORVU0Hr1G005870	29.4	protein.postranslational modification	(loc_os10g12620.1 : 204.0) no description available & (gnl|cdd|36401 : 182.0) no description available & (at4g38830 : 159.0) Encodes a cysteine-rich receptor-like protein kinase.; cysteine-rich RLK (RECEPTOR-like protein kinase) 26 (CRK26); FUNCTIONS IN: kinase activity; INVOLVED IN: protein amino acid phosphorylation; LOCATED IN: endomembrane system; EXPRESSED IN: stem, root; CONTAINS InterPro D…	receptor kinase 3	HC	0.115941	0.374122	0.0637307	0.604057	0.66006	0.0250688	0.0531912	0.0550136	0.250293	0.333564	0	0	0	0.0563119	0	0.532321	4.33429	6.66028	7.08364	5.39903	1.62235	8.48937	9.26967	14.3097	8.01058
HORVU0Hr1G005890	35.2	not assigned.unknown	no hits & (original description: no original description)	HAD superfamily subfamily IIIB acid phosphatase	HC	0.0107447	0.0438455	0.0910936	0.0488683	0	0.0106189	0.00963696	0.0210239	0.0479151	0.025242	0.0282807	0.0297548	0.0110089	0	0.0442331	0.0256326	0.130494	1.24422	1.38431	0.482046	0.135507	2.9996	8.38878	10.3774	5.71623
HORVU5Hr1G103890	17.1.1	hormone metabolism.abscisic acid.synthesis-degradation	(q852m1|aldo2_orysa : 2024.0) Probable aldehyde oxidase 2 (EC 1.2.3.1) (AO-2) - Oryza sativa (Rice) & (loc_os03g57690.1 : 2024.0) no description available & (at5g20960 : 1362.0) Encodes aldehyde oxidase AA01.; aldehyde oxidase 1 (AAO1); CONTAINS InterPro DOMAIN/s: Aldehyde oxidase/xanthine dehydrogenase (InterPro:IPR016208), Ferredoxin (InterPro:IPR001041), Molybdopterin dehydrogenase, FAD-bindin…	aldehyde oxidase 1	HC	222.604	147.021	73.5675	60.5634	136.953	193.841	192.836	126.248	92.4764	82.2573	190.106	192.855	157.325	133.134	153.416	68.7502	35.4681	28.5407	18.5011	16.1141	239.219	146.739	181.614	174.669	142.437
HORVU0Hr1G005920	35.1.5	not assigned.no ontology.pentatricopeptide (PPR) repeat-containing protein	(loc_os06g02120.1 : 828.0) no description available & (at5g27270 : 728.0) EMBRYO DEFECTIVE 976 (EMB976); INVOLVED IN: biological_process unknown; LOCATED IN: chloroplast; EXPRESSED IN: 21 plant structures; EXPRESSED DURING: 13 growth stages; CONTAINS InterPro DOMAIN/s: Pentatricopeptide repeat (InterPro:IPR002885); BEST Arabidopsis thaliana protein match is: proton gradient regulation 3 (TAIR:AT4…	Pentatricopeptide repeat-containing protein	HC	0.0109407	0	0.0119087	0	0	0.0105872	0.009674	0	0.0468572	0	0	0.00957547	0	0	0.0212336	0.0886192	0.068183	0.23654	0.439085	0.0491871	0.0450714	0.0129175	0	0	0
HORVU0Hr1G005930					LC	0	0	0	0	0	0	0	0	0	0	0	0	0	0	0	0	0	0.0287017	0.0521722	0.0477629	0	0.0309595	0	0	0.15402
HORVU0Hr1G005960	35.2	not assigned.unknown	(original description: no original description)	Chromosome 3B genomic scaffold cultivar Chinese Spring	HC	28.5533	13.504	9.44934	8.68236	12.1542	31.2642	31.2389	12.1053	7.71815	8.5494	28.383	32.6702	15.9797	12.4689	12.3843	20.0394	9.62251	12.0063	10.7405	10.5427	32.8646	12.7852	15.2817	13.1294	7.30711
HORVU0Hr1G006020	29.2.1.2.2.9	protein.synthesis.ribosomal protein.eukaryotic.60S subunit.L9	(p49210|rl9_orysa : 324.0) 60S ribosomal protein L9 - Oryza sativa (Rice) & (loc_os09g31180.1 : 324.0) no description available & (at1g33140 : 288.0) Encodes ribosomal protein L9. Identified in a screen for enhancers of as1. as1/pgy double mutants show defects in leaf vascular patterning and adaxial cell fate. Double mutant analysis indicates pgy genes function in the same pathway as REV, KAN1 an…	Ribosomal protein L6 family	HC	0.911464	1.06544	0.863102	0.52249	0.624948	3.06266	0.840902	0.639189	0.640864	1.6207	0.521015	0.820548	0.70019	1.50153	0.801787	1.78915	3.01243	2.88659	2.62569	3.29996	2.27584	4.0389	1.17057	1.1919	2.02702
HORVU0Hr1G006120	33.99	development.unspecified	(loc_os01g03420.1 : 104.0) no description available & (gnl|cdd|38212 : 89.3) no description available & (at5g37910 : 84.3) Protein with RING/U-box and TRAF-like domains; FUNCTIONS IN: ubiquitin-protein ligase activity, zinc ion binding; INVOLVED IN: multicellular organismal development, ubiquitin-dependent protein catabolic process, protein ubiquitination; LOCATED IN: nucleus; EXPRESSED IN: syner…	E3 ubiquitin-protein ligase SINA-like 7	HC	0.295603	0.503823	0.492025	0.120169	0.48285	0.251926	0.265778	0.6822	0.530843	0.288349	0.2762	0.363498	0.714828	0.757618	0.217542	2.0599	4.6432	5.05248	4.56468	3.41559	0.472196	2.52085	2.40324	1.80902	1.56406
HORVU0Hr1G006130	33.99	development.unspecified	(loc_os01g03420.1 : 119.0) no description available & (gnl|cdd|38212 : 90.9) no description available & (at5g37870 : 89.0) Protein with RING/U-box and TRAF-like domains; FUNCTIONS IN: ubiquitin-protein ligase activity, zinc ion binding; INVOLVED IN: multicellular organismal development, ubiquitin-dependent protein catabolic process, protein ubiquitination; LOCATED IN: nucleus, intracellular; CONT…	E3 ubiquitin-protein ligase SINA-like 7	HC	0.0326114	0.0661512	0	0	0	0	0	0.0695326	0	0	0	0	0	0	0.131289	0.433473	3.19061	2.08916	2.22966	1.48862	0	0.0385036	0.0906097	0.366626	0.159655
HORVU0Hr1G006240	35.1.41	not assigned.no ontology.hydroxyproline rich proteins	(loc_os01g01450.1 : 290.0) no description available & (at2g39050 : 201.0) hydroxyproline-rich glycoprotein family protein; CONTAINS InterPro DOMAIN/s: Ricin B-related lectin (InterPro:IPR008997), Ricin B lectin (InterPro:IPR000772); Has 1708 Blast hits to 1449 proteins in 222 species: Archae - 0; Bacteria - 47; Metazoa - 514; Fungi - 386; Plants - 615; Viruses - 5; Other Eukaryotes - 141 (source:…	unknown function	HC	1.54742	0.251012	0.254447	0	0.670876	1.69143	0.94135	0.434505	4.49288	0.185208	1.22866	1.3108	0.0896026	0.0839271	4.0046	0.53649	0.140001	0.335457	0.172217	0.380357	1.92695	0.273044	0.281572	0.573789	0.639509
HORVU0Hr1G006250	35.2	not assigned.unknown	(loc_os01g01295.1 : 353.0) no description available & (at5g13100 : 307.0) unknown protein; Has 1807 Blast hits to 1807 proteins in 277 species: Archae - 0; Bacteria - 0; Metazoa - 736; Fungi - 347; Plants - 385; Viruses - 0; Other Eukaryotes - 339 (source: NCBI BLink). & (reliability: 614.0) & (original description: no original description)	unknown protein; Has 1807 Blast hits to 1807 proteins in 277 species: Archae - 0; Bacteria - 0; Metazoa - 736; Fungi - 347; Plants - 385; Viruses - 0; Other Eukaryotes - 339 (source: NCBI BLink).	HC	10.6053	23.709	12.8807	10.6061	8.71972	8.97739	14.1556	14.3772	11.3499	9.20696	7.95077	7.39839	12.9313	11.7321	14.8809	17.1337	45.8237	42.9019	42.8603	37.4247	14.7033	32.8404	18.0768	21.9896	25.0795
HORVU0Hr1G006380	35.2	not assigned.unknown	(original description: no original description)	ERI1 exoribonuclease 2	HC	20.9687	50.4691	11.25	4.61365	9.35707	17.1599	25.6688	23.8628	11.1158	6.81551	15.2905	18.0211	28.7722	25.5094	27.1465	7.03197	9.02758	5.47556	2.63099	4.6537	32.9801	33.2	26.0395	17.556	25.4517
HORVU0Hr1G006390					LC	2.09894	1.63481	1.00323	0.780746	0.26131	1.8851	1.20269	1.0832	1.2844	0.276586	3.04726	2.32796	0.478129	0.945426	0.809944	3.33465	0.137307	0.636909	0.238723	0	6.50349	1.33929	0.440418	0.888053	0.878613
HORVU0Hr1G006400					LC	3.88729	1.85637	0.411178	1.44884	1.33068	2.79249	2.41679	1.33282	1.31047	0.517355	2.74786	1.98749	1.16757	1.12169	0.741601	5.42168	0.468092	0.177702	0.736509	0.111087	8.28448	0.989391	1.06485	1.79976	1.63524
HORVU0Hr1G006470	35.2	not assigned.unknown	no hits & (original description: no original description)	Nucleoporin GLE1	HC	1.84509	0.118504	0	0.266283	0	1.16846	0.549277	0.22133	0	0	1.31747	1.03643	0	0.246419	1.09117	1.88928	0.254946	0.970215	0.233187	0.213479	1.9018	0.316371	0.142837	0	0.589962
HORVU0Hr1G006480					LC	0.887846	0.0758514	0	0	0.150302	0.968153	0.409203	0.0708338	0.164366	0	0.941587	0.528874	0	0.301913	0	1.48605	0.237809	0.218583	0.149257	0.451169	2.43485	0.177141	0.209461	0	0.369073
HORVU0Hr1G006500					LC	1.24559	0.13056	0.231386	0.138189	0.173897	1.07406	0.588451	0.111058	0.0904012	0.230712	1.56129	0.636585	0.148578	0.085468	0.323514	2.36439	0.137052	0.48595	0.214959	0.671	2.91366	0.132793	0.103527	0.278293	0.222718
HORVU0Hr1G006540					LC	3.23396	2.6548	1.26293	1.42411	0.937268	2.48455	2.40807	0.917281	0.317557	0.821939	2.40719	2.51178	1.30444	0.945956	0.418873	4.29038	0.207474	0.384043	0.443134	0.544233	5.87172	1.64894	1.1236	1.0073	1.30812
HORVU0Hr1G006610	27.1.1	RNA.processing.splicing	(loc_os05g07050.1 : 1025.0) no description available & (at1g80070 : 950.0) a genetic locus involved in embryogenesis. Mutations in this locus result in an abnormal suspensor and embryo lethality.; ABNORMAL SUSPENSOR 2 (SUS2); INVOLVED IN: nuclear mRNA splicing, via spliceosome; LOCATED IN: chloroplast, membrane; EXPRESSED IN: 24 plant structures; EXPRESSED DURING: 13 growth stages; CONTAINS Inter…		LC	0.375539	1.05821	1.31529	0.373982	1.09065	1.53792	0.722638	0.200253	0.183575	0.886409	0.752085	0.237943	2.12967	0.366035	0.863855	1.45658	0.826258	0.489291	1.46501	0.263074	0.602151	0.464465	0.216467	0.214788	1.87909
HORVU0Hr1G006620	35.2	not assigned.unknown	(at2g48060 : 160.0) unknown protein; FUNCTIONS IN: molecular_function unknown; INVOLVED IN: biological_process unknown; LOCATED IN: endomembrane system; EXPRESSED IN: shoot, sperm cell; CONTAINS InterPro DOMAIN/s: Protein of unknown function DUF3595 (InterPro:IPR021999); Has 533 Blast hits to 341 proteins in 95 species: Archae - 2; Bacteria - 15; Metazoa - 318; Fungi - 0; Plants - 93; Viruses - 0…	Piezo-type mechanosensitive ion channel homolog	HC	4.15226	1.67547	2.3064	2.30185	2.54928	5.00222	2.12453	2.40374	2.36927	2.73377	4.68072	3.07696	1.75126	2.11187	2.47531	9.37169	6.11516	5.44731	5.06046	4.31079	8.48086	4.527	5.33469	5.25516	3.32722
HORVU0Hr1G006630	31.4	cell.vesicle transport	(loc_os01g24950.2 : 1181.0) no description available & (at4g02350 : 783.0) Encodes a member of the exocyst complex gene family. The exocyst is a protein complex involved in tethering vesicles to the plasma membrane during regulated or polarized secretion.; exocyst complex component sec15B (SEC15B); FUNCTIONS IN: molecular_function unknown; INVOLVED IN: pollen germination, pollen tube growth; LOCA…	Exocyst complex component 6	HC	9.13046	8.07624	8.54889	11.0326	10.8514	7.92942	5.81797	5.66246	6.61587	7.86379	7.9388	5.57882	3.95132	4.72364	5.30689	11.1692	21.3154	20.1231	22.4193	24.2196	16.0387	15.774	17.5776	17.5517	22.0792
HORVU0Hr1G006640	33.99	development.unspecified	(loc_os01g21940.1 : 832.0) no description available & (at1g73720 : 755.0) Encodes SMU1, a protein involved in RNA splicing.; SUPPRESSORS OF MEC-8 AND UNC-52 1 (SMU1); CONTAINS InterPro DOMAIN/s: WD40 repeat 2 (InterPro:IPR019782), WD40 repeat, conserved site (InterPro:IPR019775), WD40 repeat (InterPro:IPR001680), CTLH, C-terminal LisH motif (InterPro:IPR006595), G-protein beta WD-40 repeat, regio…	WD40 repeat-containing protein SMU1	HC	2.70389	3.91792	3.483	2.2647	5.84575	2.427	1.70832	5.23915	4.24735	3.28314	1.81858	1.57935	4.06786	5.76437	4.63782	7.14438	32.1184	17.2835	16.6788	13.9407	4.45319	23.6057	10.2151	5.85755	6.80091
HORVU0Hr1G006650	29.3.4.2	protein.targeting.secretory pathway.golgi	(loc_os01g21850.1 : 1290.0) no description available & (at4g01810 : 1058.0) Sec23/Sec24 protein transport family protein; FUNCTIONS IN: zinc ion binding; INVOLVED IN: intracellular protein transport, ER to Golgi vesicle-mediated transport; LOCATED IN: COPII vesicle coat; EXPRESSED IN: 24 plant structures; EXPRESSED DURING: 13 growth stages; CONTAINS InterPro DOMAIN/s: Sec23/Sec24, helical domain …		LC	0.253626	0.480541	0.525652	0.418475	0.116324	0.165998	0.208029	0.413114	0.392525	0.160592	0.230144	0.113613	0.245199	0.615557	0.294682	0.0138976	0.322625	0.115577	0.132796	0.0541629	0.140817	0.311897	0.17814	0.0296221	0.187725
HORVU0Hr1G006670					LC	9.1735	6.3179	8.08727	9.44691	9.62023	8.59313	6.52081	8.30689	8.2553	7.56103	7.11803	5.70705	5.83824	6.48063	6.8745	12.7805	3.42493	2.87124	3.53682	4.36241	16.1038	6.89596	5.5851	7.50068	12.0517
HORVU0Hr1G006680	27.1.10.2.2	RNA.processing.plastidial RNA.splicing.CAF2	(loc_os01g21990.1 : 267.0) no description available & (at1g23400 : 114.0) Promotes the splicing of chloroplast group II introns.; CAF2; FUNCTIONS IN: RNA binding; INVOLVED IN: Group II intron splicing; LOCATED IN: chloroplast; EXPRESSED IN: 22 plant structures; EXPRESSED DURING: 13 growth stages; CONTAINS InterPro DOMAIN/s: RNA-binding, CRM domain (InterPro:IPR001890); BEST Arabidopsis thaliana p…	CRS2-associated factor 2 chloroplastic	HC	7.23345	16.9554	9.26726	10.1328	8.69171	6.14103	4.36774	9.52344	8.10474	4.63899	5.75321	4.77797	9.01815	9.14831	5.39205	9.57908	4.32465	3.64923	4.46925	7.05607	13.5472	10.9327	7.13827	6.94895	7.78785
HORVU0Hr1G006690	30.2.17	signalling.receptor kinases.DUF 26	(loc_os08g17420.1 : 253.0) no description available & (atmg00810 : 143.0) hypothetical protein; DNA/RNA polymerases superfamily protein; CONTAINS InterPro DOMAIN/s: Reverse transcriptase, RNA-dependent DNA polymerase (InterPro:IPR013103); BEST Arabidopsis thaliana protein match is: cysteine-rich RLK (RECEPTOR-like protein kinase) 8 (TAIR:AT4G23160.1). & (chl4|516513 : 123.0) no description availa…		LC	4.73814	4.15003	3.00614	1.80671	2.74038	3.94699	2.88035	3.50304	2.84729	1.77389	3.18259	1.82869	3.80647	1.92996	1.90023	10.9757	0.723133	1.03824	0.624944	1.2917	11.087	3.18659	2.10808	2.85822	2.86928
HORVU0Hr1G006700					LC	4.8319	5.25482	1.88743	3.9285	3.41889	3.94669	2.51634	2.80781	2.4631	1.42002	4.85066	1.83725	3.27619	2.07574	1.38305	7.48701	0.787949	1.21854	0.604123	1.44271	9.3526	2.24122	2.37105	1.88979	3.10534
HORVU0Hr1G006710					LC	5.64793	4.17452	2.51064	2.69495	2.99781	4.85454	3.05007	2.681	1.81893	1.0719	4.31291	2.93122	3.85609	2.82067	1.18758	10.1764	0.793442	0.776592	1.64971	1.03921	11.3537	2.40574	2.45334	2.49966	3.09921
HORVU0Hr1G006730					LC	0.0129226	0.0134354	0.243573	0.213239	0.0578782	0	0.0115023	0.0331976	0.114792	0.272659	0.0233143	0.0232943	0	0.0256855	0.0806372	0.244851	0.879661	0.237964	0.401406	0.12966	0.793996	0.947442	0.533888	0.611872	0.823015
HORVU0Hr1G006740	35.2	not assigned.unknown	no hits & (original description: no original description)	phosphate transporter 2	HC	0.0327828	0.0967895	0.0964155	0.117942	0.0332155	0.0161218	0.0143507	0.0828375	0.108971	0.075805	0.0130259	0.0145811	0.0829464	0.0348564	0.166854	0.356318	0.717222	0.663984	0.674426	0.635488	0.406249	0.375513	0.289702	0.131962	0.269351
HORVU0Hr1G006750	28.99	DNA.unspecified	(loc_os01g47180.1 : 229.0) no description available & (gnl|cdd|39574 : 93.2) no description available & (at2g36110 : 89.0) Polynucleotidyl transferase, ribonuclease H-like superfamily protein; FUNCTIONS IN: 3-5 exonuclease activity, nucleic acid binding; INVOLVED IN: nucleobase, nucleoside, nucleotide and nucleic acid metabolic process; LOCATED IN: intracellular; CONTAINS InterPro DOMAIN/s: Polyn…	Werner syndrome-like exonuclease	HC	0	0.196402	0	0	0	0	0	0.309667	0	0	0	0.11793	0	0	0	0.29699	4.033	2.91717	3.00909	1.67025	0.0847121	0.338058	0.677105	0.90682	0.860094
HORVU0Hr1G006760					LC	0.335412	0.165778	0.154748	0.0472493	0.167	0.036783	0.0522589	0.112357	0	0.285678	0.0310833	0.0668527	0.133722	0.0363501	0.0382568	9.15422	5.34372	5.39001	5.18985	6.68306	7.58488	4.93647	3.88082	5.25481	6.8755
HORVU0Hr1G006770	17.4.1	hormone metabolism.cytokinin.synthesis-degradation	(loc_os05g47840.1 : 266.0) no description available & (gnl|cdd|36598 : 169.0) no description available & (at1g68460 : 147.0) Encodes a putative adenylate isopentenyltransferase. It catalyzes the formation of isopentenyladenosine 5-monophosphate (iPMP) from AMP and dimethylallylpyrophosphate (DMAPP), but it has a lower Km for ADP and likely works using ADP or ATP in plants. It is involved in cytok…	Adenylate isopentenyltransferase	HC	0	0	0	0	0	0	0.0367606	0	0	0	0	0	0.0804772	0	0	0	0.172238	0.0713466	0.248476	0.0714359	0	0	0	0	0
HORVU0Hr1G006780					LC	5.44377	5.1802	4.45104	5.41317	6.68259	3.59391	4.65526	3.39047	2.59868	3.84155	4.89127	5.13608	4.182	3.09566	3.75242	1.76035	0.613031	0.754593	0.706371	0.498299	3.17316	1.60783	4.03572	7.01659	5.08447
HORVU0Hr1G006790	35.2	not assigned.unknown	(original description: no original description)	ERI1 exoribonuclease 2	HC	0.319219	0.434742	0.332515	0.381435	0.56901	0.117042	0.185559	0.60743	0.616268	0.264505	0.176115	0.249951	0.32268	0.5692	1.11616	0.23716	0.821989	0.982726	1.21481	0.815415	1.05101	0.769094	1.14959	0.949187	0.714507
HORVU0Hr1G006800	26.28	misc.GDSL-motif lipase	(loc_os06g34070.1 : 133.0) no description available & (gnl|cdd|58514 : 103.0) no description available & (at5g45910 : 93.2) GDSL-like Lipase/Acylhydrolase superfamily protein; FUNCTIONS IN: hydrolase activity, acting on ester bonds, carboxylesterase activity; INVOLVED IN: lipid metabolic process; LOCATED IN: endomembrane system; EXPRESSED IN: 9 plant structures; EXPRESSED DURING: 4 anthesis, C gl…	GDSL esterase/lipase	HC	36.1023	66.343	24.1204	9.28631	9.97385	39.6934	45.1425	52.1607	28.6683	16.4453	40.1203	38.0729	69.6369	56.1038	27.9306	6.06451	26.6691	15.8325	14.5073	9.80977	18.4743	30.2587	17.5003	16.4912	18.9341
HORVU0Hr1G006830	35.2	not assigned.unknown	(original description: no original description)	Chromosome 3B genomic scaffold cultivar Chinese Spring	HC	0.197008	0.183153	0.125485	0.0975217	0.096771	0.293768	0.436729	0.103109	0.381944	0	0.468089	0.587632	0.488252	0.614836	0.268544	0.0818545	0.367489	0.878277	0.635505	0.41031	0	1.4415	0.197735	0.203774	0
HORVU0Hr1G006850					LC	0.312298	0.132268	0	0	0	0.297442	0.0714582	0	0	0	0.390953	0.0937052	0	0.16267	0.0537052	0.264984	0.90213	0.934257	0.653789	0.225301	0.652933	0.493553	0	0	0
HORVU0Hr1G006930	20.2.1	stress.abiotic.heat	(loc_os02g53420.1 : 798.0) no description available & (q01899|hsp7m_phavu : 745.0) Heat shock 70 kDa protein, mitochondrial precursor - Phaseolus vulgaris (Kidney bean) (French bean) & (at5g09590 : 730.0) heat shock protein 70 (Hsc70-5); nuclear; mitochondrial HSO70 2 (MTHSC70-2); FUNCTIONS IN: ATP binding; INVOLVED IN: protein folding, response to cadmium ion, response to salt stress, response t…	Chaperone protein DnaK	HC	0.0471694	0.139543	0.17256	0.112367	0.325237	0.273636	0.17207	0.181936	0.0533374	0.159369	0.123679	0.300494	0.195823	0.145028	0	0.306543	0.1832	0.373163	0.0968688	0.146406	0.563644	0.448433	0.658977	0.207366	0.272975
HORVU0Hr1G006940	35.2	not assigned.unknown	(loc_os01g56590.1 : 178.0) no description available & (at5g27970 : 150.0) ARM repeat superfamily protein; FUNCTIONS IN: binding; INVOLVED IN: biological_process unknown; LOCATED IN: cellular_component unknown; EXPRESSED IN: 23 plant structures; EXPRESSED DURING: 13 growth stages; CONTAINS InterPro DOMAIN/s: Armadillo-type fold (InterPro:IPR016024), Protein of unknown function DUF1981, SEC7 associ…	ARM repeat superfamily protein	HC	0	0.170597	0	0	0	0	0.155647	0	0	0	0	0	0	0	0	0	0	0	0	0	0	0	0.463654	0	1.88073
HORVU0Hr1G006950	29.4	protein.postranslational modification	(loc_os01g56580.2 : 193.0) no description available & (at3g03940 : 177.0) Protein kinase family protein; FUNCTIONS IN: protein serine/threonine kinase activity, protein kinase activity, kinase activity, ATP binding; INVOLVED IN: protein amino acid phosphorylation; LOCATED IN: cellular_component unknown; EXPRESSED IN: cultured cell; CONTAINS InterPro DOMAIN/s: Protein kinase, ATP binding site (Int…	casein kinase 1	HC	0.142704	0.140815	0.207679	0.0882245	0.0871068	0.151575	2.49795	0.01967	0	0.0822504	0.0917828	0.0914862	0.0427471	0.0840678	0.828303	0.0959584	0.0476789	0.0417502	0.0414475	0.0941169	0.114387	0.1585	0.14172	0.16657	0.207351
HORVU0Hr1G006980	35.2	not assigned.unknown	no hits & (original description: no original description)	unknown function	HC	1.6115	1.81857	1.97606	1.43323	3.469	1.11556	0.419817	2.39662	2.55987	2.21845	1.52133	0.970174	2.29543	2.00419	1.61241	2.19144	2.49825	4.67926	2.20953	1.76034	2.84512	3.15273	2.8433	3.5964	1.22806
HORVU0Hr1G007230					LC	0.819687	1.4175	1.46924	0.987708	1.6257	0.581144	0.433117	1.22533	1.36759	1.23437	0.538863	0.336212	1.02006	1.55184	1.21732	2.5834	5.29362	3.09363	3.53494	3.37069	1.38919	5.77403	3.73491	3.13266	2.83853
HORVU0Hr1G007280	35.2	not assigned.unknown	(original description: no original description)	unknown protein; BEST Arabidopsis thaliana protein match is: unknown protein .	HC	5.34406	5.9885	4.43139	2.1923	0.406428	5.41386	5.17822	9.16965	5.43515	1.87681	3.49432	4.45339	8.32551	6.90366	5.21447	2.37346	0.437899	1.15628	1.20444	0.230479	5.63557	2.23537	3.28959	2.9897	1.80169
HORVU0Hr1G007310					LC	1.90381	2.02501	1.80999	0.34358	0.166576	2.20923	2.12333	3.36043	1.70294	0.508413	2.36142	1.86241	2.60308	1.26235	1.08171	0.978776	0.132245	0.263254	0.325378	0.239586	4.09562	1.1057	0.452236	0.498355	0.233989
HORVU0Hr1G007320	35.1.5	not assigned.no ontology.pentatricopeptide (PPR) repeat-containing protein	(loc_os06g49670.2 : 651.0) no description available & (at5g42310 : 296.0) Pentatricopeptide repeat (PPR-like) superfamily protein; LOCATED IN: chloroplast; EXPRESSED IN: 23 plant structures; EXPRESSED DURING: 13 growth stages; CONTAINS InterPro DOMAIN/s: Pentatricopeptide repeat (InterPro:IPR002885); BEST Arabidopsis thaliana protein match is: Pentatricopeptide repeat (PPR) superfamily protein (T…	pentatricopeptide repeat 336	HC	0	0.0381244	0.049478	0	0.111768	0.0278084	0.0123767	0.0846377	0.181246	0.088871	0.0250868	0	0.0424161	0.0549622	0.178102	0.0153817	0.0147398	0	0.198124	0.150587	0.058027	0.0870722	0.0174253	0	0
HORVU0Hr1G007340	33.99	development.unspecified	(loc_os03g32170.1 : 643.0) no description available & (at4g24220 : 449.0) encodes a novel protein containing mammalian death domain involved in programmed cell death. Gene is expressed in vascular system and mutants carrying dominant mutation in the gene have defective vascular patterning. Gene expression is induced specifically by wounding.; VEIN PATTERNING 1 (VEP1); FUNCTIONS IN: binding, catal…	Progesterone 5 beta reductase	HC	121.896	118.797	95.4618	84.817	161.067	125.398	194.57	69.4775	18.9802	80.5161	128.461	138.483	140.857	27.638	55.5146	2.33998	0.797054	11.1906	13.5322	20.7371	9.71931	12.7125	314.908	489.41	366.33
HORVU0Hr1G007360	19.16	tetrapyrrole synthesis.chlorophyll b synthase	(q8s7e1|cao_orysa : 952.0) Chlorophyllide a oxygenase, chloroplast precursor (EC 1.13.12.14) (Chlorophyll a oxygenase) (Chlorophyll b synthase) - Oryza sativa (Rice) & (loc_os10g41780.1 : 952.0) no description available & (at1g44446 : 744.0) Encodes chlorophyllide <i>a</i> oxygenase which converts chlorophyllide <i>a</i> to chlorophyllide <i>b</i> by catalyzing two successive hydroxylations at th…	Chlorophyllide a oxygenase chloroplastic	HC	0.38971	0.105426	1.26309	1.87133	5.72472	0.183388	0.207536	0.597533	1.48749	4.34261	0.378642	0.176321	0.478443	1.00557	8.22631	1.54327	0.482618	1.04816	2.01562	2.60415	0.957399	0.241576	0.45154	0.900959	1.20753
HORVU0Hr1G007370	17.4.1	hormone metabolism.cytokinin.synthesis-degradation	(loc_os07g13634.1 : 421.0) no description available & (at5g59590 : 243.0) UDP-glucosyl transferase 76E2 (UGT76E2); FUNCTIONS IN: quercetin 3-O-glucosyltransferase activity, UDP-glycosyltransferase activity, quercetin 7-O-glucosyltransferase activity; INVOLVED IN: metabolic process; LOCATED IN: cellular_component unknown; EXPRESSED IN: 6 plant structures; EXPRESSED DURING: 4 anthesis, petal differ…	UDP-Glycosyltransferase superfamily protein	HC	0	0	0	0	0	0	0.0282241	0	0	0	0.0522043	0.0279366	0	0.256364	0.0642522	0	0.509513	0.341959	0.18735	0.0753177	0	0.0750032	0.48798	0.505663	0.0932833
HORVU0Hr1G007380	27.4	RNA.RNA binding	(loc_os08g10030.2 : 619.0) no description available & (at5g46190 : 427.0) RNA-binding KH domain-containing protein; FUNCTIONS IN: RNA binding, nucleic acid binding; INVOLVED IN: biological_process unknown; EXPRESSED IN: 22 plant structures; EXPRESSED DURING: 13 growth stages; CONTAINS InterPro DOMAIN/s: K Homology, type 1, subgroup (InterPro:IPR018111), K Homology (InterPro:IPR004087), K Homology…	RNA-binding KH domain-containing protein	HC	7.0776	6.43321	9.18323	11.977	13.4989	6.02882	4.21932	6.35753	8.35295	9.51066	5.72934	4.02956	5.06196	7.09591	10.3576	32.4141	22.3522	22.4846	20.7675	20.7753	24.2058	23.4369	19.7042	22.0055	16.6825
HORVU0Hr1G007420	35.2	not assigned.unknown	no hits & (original description: no original description)	undescribed protein	HC	0.212622	0.32538	0.317549	0.487076	0.49984	0.0928318	0.0509482	0.368923	0.506768	0.385316	0.200227	0.0691859	0.3521	0.629196	0.438546	0.668834	1.22982	1.47391	0.953888	1.23096	0.792681	1.04977	0.883626	1.11365	0.684647
HORVU0Hr1G007620	30.2.12	signalling.receptor kinases.leucine rich repeat XII	(loc_os02g34790.1 : 846.0) no description available & (at4g08850 : 631.0) Leucine-rich repeat receptor-like protein kinase family protein; FUNCTIONS IN: kinase activity; INVOLVED IN: protein amino acid phosphorylation; LOCATED IN: plasma membrane, membrane; EXPRESSED IN: 23 plant structures; EXPRESSED DURING: 13 growth stages; CONTAINS InterPro DOMAIN/s: Protein kinase, ATP binding site (InterPro…	Leucine-rich receptor-like protein kinase family protein	HC	0.0502569	0.567318	1.20743	0.503261	0.22455	0.0245242	0	0.363873	0.107791	0.0796151	0.0109213	0.0226846	0.140751	0.0981596	0.373296	0.0136963	0.222205	0.365517	0.605416	0.618389	0.0333865	1.08735	0.467504	0.585035	0.74826
HORVU0Hr1G007630	27.3.67	RNA.regulation of transcription.putative transcription regulator	(loc_os03g44900.1 : 447.0) no description available & (at5g18230 : 292.0) transcription regulator NOT2/NOT3/NOT5 family protein; FUNCTIONS IN: transcription regulator activity; INVOLVED IN: negative regulation of transcription, regulation of transcription; LOCATED IN: nucleus; EXPRESSED IN: 24 plant structures; EXPRESSED DURING: 15 growth stages; CONTAINS InterPro DOMAIN/s: NOT2/NOT3/NOT5 (InterP…	CCR4-NOT transcription complex subunit 3	HC	0.0593099	0.0314462	0	0	0	0.0561063	0.0286905	0	0.0644285	0	0.0240501	0	0	0.0643563	0	0	1.9955	0	0	0	0.0414081	0.0726352	0.0373041	0	0
HORVU0Hr1G007650	27.3.99	RNA.regulation of transcription.unclassified	(loc_os08g45040.1 : 206.0) no description available & (at2g36930 : 159.0) zinc finger (C2H2 type) family protein; FUNCTIONS IN: zinc ion binding, nucleic acid binding; INVOLVED IN: biological_process unknown; LOCATED IN: intracellular; EXPRESSED IN: 23 plant structures; EXPRESSED DURING: 13 growth stages; CONTAINS InterPro DOMAIN/s: Zinc finger, C2H2-like (InterPro:IPR015880), Zinc finger, U1-typ…	Zinc finger protein 593 homolog	HC	0	0.110775	0.273254	0	0	0	0	0.916307	0	0	0.277487	0	0.213249	0	0	0	0	1.47117	0.214532	0.231471	0	1.91902	0	0	0
HORVU0Hr1G007690	35.2	not assigned.unknown	(loc_os03g56070.1 : 450.0) no description available & (at4g17000 : 101.0) unknown protein; Has 2862 Blast hits to 2331 proteins in 349 species: Archae - 6; Bacteria - 408; Metazoa - 833; Fungi - 223; Plants - 134; Viruses - 7; Other Eukaryotes - 1251 (source: NCBI BLink). & (reliability: 202.0) & (original description: no original description)	unknown protein; Has 2862 Blast hits to 2331 proteins in 349 species: Archae - 6; Bacteria - 408; Metazoa - 833; Fungi - 223; Plants - 134; Viruses - 7; Other Eukaryotes - 1251 (source: NCBI BLink).	HC	0.023553	0.0233591	0	0.0370393	0	0	0.0877483	0.0151536	0.0172681	0	0.040456	0.0495138	0.0161066	0.0155112	0.0156503	0	0.386073	10.4755	6.87623	5.64448	0.096335	0.0203512	0	0	0.0201962
HORVU0Hr1G007750	29.5.11.4.3.2	protein.degradation.ubiquitin.E3.SCF.FBOX	(loc_os11g14140.1 : 525.0) no description available & (at3g59940 : 191.0) Galactose oxidase/kelch repeat superfamily protein; CONTAINS InterPro DOMAIN/s: F-box domain, cyclin-like (InterPro:IPR001810), Galactose oxidase/kelch, beta-propeller (InterPro:IPR011043), Kelch repeat type 1 (InterPro:IPR006652), Kelch related (InterPro:IPR013089), Kelch-type beta propeller (InterPro:IPR015915); BEST Arab…		LC	0.333814	3.54521	2.35496	1.28673	0.788711	0.271057	0.522871	1.34999	1.04087	0.714647	0.315988	0.318841	1.91706	1.71375	0.665182	0.241154	1.21434	1.60901	1.01842	0.727051	0.555205	1.8738	2.21177	1.34047	1.19204
HORVU0Hr1G007860	27.1	RNA.processing	(loc_os02g19860.1 : 1788.0) no description available & (at3g26560 : 1652.0) ATP-dependent RNA helicase, putative; FUNCTIONS IN: in 6 functions; LOCATED IN: cytosol, mitochondrion; EXPRESSED IN: 24 plant structures; EXPRESSED DURING: 15 growth stages; CONTAINS InterPro DOMAIN/s: Helicase-associated domain (InterPro:IPR007502), DNA/RNA helicase, DEAD/DEAH box type, N-terminal (InterPro:IPR011545), …	ATP-dependent RNA helicase putative	HC	50.6626	86.058	62.558	60.1531	67.7896	39.2664	47.6151	73.1687	57.7865	59.2635	37.2324	34.9063	85.1788	65.9595	65.0584	64.2978	94.8889	75.9596	69.6546	68.3178	76.0945	102.007	71.5471	84.8371	75.8673
HORVU0Hr1G007930	35.2	not assigned.unknown	no hits & (original description: no original description)	DNA binding protein	HC	10.8414	8.3486	5.94296	6.788	8.51822	9.87098	9.17278	10.1808	7.97857	6.61159	9.20244	10.0542	8.7524	8.6579	9.24735	16.0048	12.9189	12.7967	12.0311	12.5215	12.9462	12.1354	10.0265	10.0359	12.3831
HORVU0Hr1G007940					LC	0.528743	1.12295	1.23085	0.685261	0.730455	0.662332	0.506267	1.17825	1.50718	0.961198	0.6144	0.712554	0.969963	1.60458	0.908939	1.41085	8.62039	10.6462	13.919	10.6373	1.49175	2.19685	1.26641	1.53247	2.09236
HORVU0Hr1G007950					LC	0.473798	0.719668	0.22811	0.442504	0.676422	0.352401	0.343548	0.406661	0.207531	0.411633	0.5358	0.42651	0.43854	1.04912	0.702984	1.20907	0.619792	0.971886	0.675314	0.643925	1.82142	0.539234	0.901663	1.75445	0.263462
HORVU0Hr1G008030	28.1	DNA.synthesis/chromatin structure	(loc_os11g48090.4 : 580.0) no description available & (at1g31360 : 488.0) Encodes a (d)NTP-dependent 3->5 DNA helicase. This protein can also disrupt D loop structures and may mediate branch migration of Holliday junctions when tested in vitro. The unwinding activity of the enzyme depends on the presence of divalent cations (Mg2+, Mn2+, or Ca2+, but not Zn2+).(d)NTPs are also required with ATP an…	ATP-dependent DNA helicase Q1	HC	10.5386	6.74747	7.97226	7.81414	13.0235	8.99517	5.72421	8.46195	9.65009	9.51083	7.39497	6.95174	7.04091	9.98691	12.2944	19.935	14.4944	15.6788	14.0918	13.0002	18.0931	20.7793	15.9745	18.305	14.2949
HORVU0Hr1G008050	35.2	not assigned.unknown	no hits & (original description: no original description)	unknown function	HC	0.491355	2.31604	1.5451	1.55415	1.71976	0.457515	0.954595	2.37435	1.52621	2.16993	0.610194	1.38244	0.932638	2.12427	0.957621	1.89449	16.5697	17.9016	22.1421	18.8745	0.584648	2.98739	1.35632	4.09721	2.77146
HORVU0Hr1G008070	27.4	RNA.RNA binding	(loc_os02g57640.1 : 136.0) no description available & (at5g04430 : 108.0) Gene model AT5G04430.1 produces active protein. (BTS1S). Binds to ToMV genomic RNA and prevents viral multiplication.; binding to TOMV RNA 1L (long form) (BTR1L); CONTAINS InterPro DOMAIN/s: K Homology, type 1, subgroup (InterPro:IPR018111), K Homology (InterPro:IPR004087), K Homology, type 1 (InterPro:IPR004088); BEST Arab…	RNA-binding protein Nova-1	HC	0.048244	0.0728836	0.0903321	0.109292	0	0.0884897	0.068799	0.0768578	0	0.0983055	0.0800471	0.0436482	0.0246208	0.148606	0.0485601	0.145267	0.164531	0.0771522	0.15078	0.264738	0.628513	0.453777	0.472823	0.0570919	0.355152
HORVU0Hr1G008100	29.5.11.4.3.2	protein.degradation.ubiquitin.E3.SCF.FBOX	(loc_os11g42160.1 : 501.0) no description available & (at4g15475 : 280.0) F-box/RNI-like superfamily protein; CONTAINS InterPro DOMAIN/s: F-box domain, cyclin-like (InterPro:IPR001810), F-box domain, Skp2-like (InterPro:IPR022364), Leucine-rich repeat, cysteine-containing subtype (InterPro:IPR006553); BEST Arabidopsis thaliana protein match is: EIN3-binding F box protein 2 (TAIR:AT5G25350.1); Has…		LC	5.27684	6.79819	10.4646	7.78734	8.92868	4.81335	2.74702	6.52842	10.197	8.61623	4.2049	3.39654	5.86188	9.22636	10.7255	9.63503	11.3817	10.4804	8.9807	7.90871	8.56928	11.675	11.953	11.8544	9.31642
HORVU0Hr1G008110					LC	2.50801	2.51441	1.52319	2.46278	3.54358	1.6627	0.624046	3.53882	3.508	2.30818	1.47569	0.795434	1.71374	2.7281	3.10418	2.95286	2.52764	3.04237	2.34019	2.01189	3.13456	3.75529	2.31408	3.55844	3.22985
HORVU0Hr1G008120					LC	3.54231	3.34117	3.28265	3.38742	7.24256	2.81995	0.617615	2.09608	3.68531	2.69199	1.8926	1.57688	2.74434	4.52304	5.22846	2.95746	3.20585	4.03415	2.20182	2.43376	5.25188	5.37427	4.55918	6.53136	3.20431
HORVU0Hr1G008130					LC	2.52331	1.8688	1.91739	1.78934	4.4925	3.29273	0.978749	1.66252	3.41671	1.79172	2.53503	1.84335	1.38569	2.97729	4.45752	4.25602	1.86611	3.03302	2.03387	2.39288	6.08634	2.48548	4.0255	4.36129	2.75472
HORVU0Hr1G008140					LC	4.6334	4.97484	6.44267	5.55464	8.31689	3.55873	2.01001	3.70926	2.40336	4.00006	3.07167	2.9371	5.81681	6.15528	5.75728	13.2242	2.76091	2.77525	3.92944	1.84577	10.9069	6.88351	9.86367	11.9368	2.84138
HORVU0Hr1G008150					LC	3.94138	2.61488	3.09784	3.39976	6.14225	3.92827	1.64286	2.98544	4.48041	2.27383	3.76173	2.64248	2.95956	3.41346	4.62668	6.64889	2.76285	3.60086	3.10838	3.00576	7.02959	4.57116	4.11975	4.50525	4.17924
HORVU0Hr1G008160					LC	1.99013	1.51707	1.3637	1.47487	1.73948	1.60487	1.00205	1.38566	1.98969	1.22369	1.51399	1.22854	1.3393	2.39101	2.12606	2.21452	1.21767	1.24323	1.51337	1.19365	3.53027	1.89315	2.67395	2.2747	1.95463
HORVU0Hr1G008170					LC	3.3008	1.26891	1.37686	0.85359	0.982491	3.09247	2.26024	2.23701	2.07306	2.04927	2.56098	2.85661	1.4433	1.70223	2.48281	5.83974	1.16829	1.09565	1.67303	0.284509	8.82992	2.49355	2.32282	2.45604	0.352373
HORVU0Hr1G008180					LC	1.52835	0.500038	0.556594	0.511338	1.04265	1.50547	0.744919	0.5391	1.00539	0.842312	1.50771	1.01111	0.633594	0.927926	1.37073	2.68306	0.657292	0.736179	0.898534	0.695825	3.81411	0.919209	0.75744	0.847164	0.96314
HORVU0Hr1G008240					LC	0.841378	0.0957469	0.239977	0	0	0.262134	0.432391	0	0.203779	0	0.304441	0.836322	0.190072	0.381103	0.881625	0.726823	0	0	0	0	0.392026	0	0	0	0.278102
HORVU0Hr1G008250					LC	1.06572	0.1596	0	0	0	0.91527	0.859429	0.248646	0.377457	0.0687546	1.68599	0.862897	0.703741	0.500388	0.863171	1.05353	0	0	0	0	1.1899	0.0411193	0	0	0
HORVU0Hr1G008260					LC	0.87788	0.154573	0.103089	0.0924222	0	0.711397	0.780995	0.10163	0.260702	0.0922324	0.87571	0.716777	0.165124	0	0.681064	0.562199	0	0	0	0	0.91845	0	0	0	0
HORVU0Hr1G008280	27.4	RNA.RNA binding	(loc_os11g41890.1 : 595.0) no description available & (at3g07810 : 356.0) RNA-binding (RRM/RBD/RNP motifs) family protein; FUNCTIONS IN: RNA binding, nucleotide binding, nucleic acid binding; EXPRESSED IN: 24 plant structures; EXPRESSED DURING: 15 growth stages; CONTAINS InterPro DOMAIN/s: RNA recognition motif, RNP-1 (InterPro:IPR000504), Nucleotide-binding, alpha-beta plait (InterPro:IPR012677)…	RNA-binding protein 1	HC	60.4269	130.809	143.383	102.37	97.9366	52.4297	52.9047	92.5664	135.915	138.847	47.1379	43.1961	86.7668	103.985	126.939	62.6104	114.844	91.4227	74.1019	85.6958	87.9257	140.535	120.148	129.996	126.967
HORVU0Hr1G008310					LC	1.70097	0.860855	0.73416	0.45286	2.21567	1.29126	0.751061	0.447354	0.754265	1.52464	1.2557	0.73386	1.12073	1.12265	1.17528	1.65645	0.608418	0.29183	0.146976	0.84412	1.77084	0.752899	0.812724	1.86035	1.64034
HORVU0Hr1G008330					LC	1.78986	0.80444	0.702946	1.21146	1.39292	1.57777	0.75054	0.913048	0.978898	0.959035	1.47785	0.736594	0.687386	1.15428	1.22212	2.10723	0.507203	0.650851	0.909598	0.937522	2.29378	0.87117	1.19117	1.64182	2.10439
HORVU0Hr1G008340					LC	2.51524	1.98571	2.19275	2.51986	2.36663	2.16186	1.6573	2.59815	2.75577	2.83004	2.18546	1.10785	2.34859	2.62945	2.80967	3.06139	1.55342	1.72747	2.15351	2.54812	2.91719	1.63642	2.65938	2.45521	2.9534
HORVU0Hr1G008360	21.1	redox.thioredoxin	(loc_os11g38040.1 : 161.0) no description available & (at5g06430 : 91.7) Thioredoxin superfamily protein; INVOLVED IN: cell redox homeostasis; EXPRESSED IN: 21 plant structures; EXPRESSED DURING: 13 growth stages; CONTAINS InterPro DOMAIN/s: Thioredoxin domain (InterPro:IPR013766), Thioredoxin-like fold (InterPro:IPR012336); BEST Arabidopsis thaliana protein match is: Thioredoxin superfamily prot…	Thioredoxin superfamily protein	HC	8.42133	6.03577	6.25436	6.57421	6.90517	6.71333	8.15097	8.19714	4.10239	5.77959	6.33324	5.97355	7.10896	6.2579	5.30636	8.70069	11.0413	10.1703	8.676	7.80203	11.1216	10.0303	16.4934	11.6676	10.2091
HORVU0Hr1G008370	29.4	protein.postranslational modification	(loc_os06g13320.1 : 173.0) no description available & (gnl|cdd|36401 : 82.1) no description available & (at4g32300 : 81.6) S-domain-2 5 (SD2-5); FUNCTIONS IN: carbohydrate binding, protein kinase activity, kinase activity; INVOLVED IN: protein amino acid autophosphorylation; LOCATED IN: plasma membrane; EXPRESSED IN: 25 plant structures; EXPRESSED DURING: 15 growth stages; CONTAINS InterPro DOMAI…	receptor-like protein kinase 4	HC	1.73542	1.56954	0.467984	0.933027	0.529445	0.762585	1.3054	1.20424	0.724484	0.926524	1.52103	1.07704	0.812729	1.20977	0.538206	1.75738	1.09658	0.779278	1.08155	1.27289	2.75873	1.21252	0.957989	0.958314	0.67415
HORVU0Hr1G008440					LC	0.499825	0.166107	0.177343	0.230754	0.836694	0.37623	0.366358	0.414268	0.166426	0.175264	0.300489	0.362539	0.153935	0.256063	0.151785	0.598099	0.109626	0.205942	0.152042	0.101681	0.521874	0.0950907	0.322116	0.219198	0.891287
HORVU0Hr1G008450					LC	0.472496	0.625968	0.875862	0.182639	0.483177	0.80743	0.222126	1.31663	0.69067	0.158696	0.732684	0.356255	0.238475	0.169015	0.313565	1.14777	0.181079	0.322215	0.339535	0.682173	0.869565	0.285667	0.195939	1.23775	0.824736
HORVU0Hr1G008470	29.5	protein.degradation	(loc_os11g39650.1 : 487.0) no description available & (at2g01470 : 234.0) Sec12p-like protein (GTP exchange protein) that functionally complements yeast sec12 null mutant. Protein is localized to the ER.; SEC12P-like 2 protein (STL2P); FUNCTIONS IN: nucleotide binding; INVOLVED IN: ER to Golgi vesicle-mediated transport; LOCATED IN: integral to endoplasmic reticulum membrane, endoplasmic reticulu…	SEC12-like protein 2	HC	19.73	48.322	70.3174	86.8869	53.9024	13.3255	12.9904	32.0286	40.1645	41.5511	12.4452	10.0248	21.9326	28.86	27.4835	21.3677	71.9713	34.6537	36.0778	32.3077	21.2012	52.7807	32.6319	32.194	34.3268
HORVU0Hr1G008550	34.16	transport.ABC transporters and multidrug resistance systems	(loc_os11g39020.1 : 862.0) no description available & (at5g64840 : 782.0) member of GCN subfamily; general control non-repressible 5 (GCN5); CONTAINS InterPro DOMAIN/s: ATPase, AAA+ type, core (InterPro:IPR003593), ABC transporter-like (InterPro:IPR003439), ABC transporter, conserved site (InterPro:IPR017871); BEST Arabidopsis thaliana protein match is: ABC transporter family protein (TAIR:AT5G09…	ABC transporter ATP-binding protein uup	HC	32.7809	37.9558	54.492	67.456	61.1203	29.0905	30.2335	30.0437	40.1593	49.691	26.2475	27.6691	28.4303	29.8023	42.3102	27.5264	21.3223	23.415	20.6252	28.421	45.3589	44.3053	36.624	40.4887	52.3541
HORVU0Hr1G008560					LC	1.8827	1.11632	2.28496	4.277	2.94517	1.67891	0.839094	1.19881	2.71152	2.52089	1.75058	0.702981	1.32588	0.907466	2.06665	1.84508	0.8693	1.1754	1.19344	1.50806	4.09729	1.56991	1.36821	2.17377	3.00057
HORVU0Hr1G008580	20.1	stress.biotic	(loc_os03g14900.1 : 1242.0) no description available & (gnl|cdd|39857 : 342.0) no description available & (at4g26090 : 275.0) Encodes a plasma membrane protein with leucine-rich repeat, leucine zipper, and P loop domains that confers resistance to Pseudomonas syringae infection by interacting with the avirulence gene avrRpt2. RPS2 protein interacts directly with plasma membrane associated protein…	Disease resistance protein	HC	0.34852	0.934494	3.2413	4.75105	3.45128	0.18937	0.274318	0.631319	0.624408	2.32411	0.31867	0.239211	1.28907	1.55045	1.73406	1.23474	8.17369	6.16412	5.87003	6.87075	0.568487	7.62352	3.24216	2.21966	1.14327
HORVU0Hr1G008590	35.2	not assigned.unknown	no hits & (original description: no original description)	Cyclin-B1-5	HC	0.0749264	0.0603578	0.0750138	0.0292479	0.025792	0.118944	0.0482651	0.044317	0.0841135	0	0.126518	0.147359	0.117437	0.0790163	0	0.0889184	0.171998	0.134288	0.130303	0.0234481	0.0870521	0.0782452	0.114574	0.0957442	0.102606
HORVU0Hr1G008610	35.2	not assigned.unknown	no hits & (original description: no original description)	CBS domain-containing protein putative expressed	HC	3.12587	1.53662	0	0	0.34865	4.31314	3.70814	0.617861	1.05175	0	4.21774	2.51109	2.36714	1.18968	0.750394	0.265867	1.07145	1.15203	0.763943	1.30233	0.167279	0.939378	0.648446	0	0
HORVU0Hr1G008620	3.4.5	minor CHO metabolism.myo-inositol.inositol phosphatase	(loc_os08g41270.2 : 901.0) no description available & (at1g65580 : 884.0) FRAGILE FIBER3 (FRA3); FUNCTIONS IN: inositol or phosphatidylinositol phosphatase activity; EXPRESSED IN: 23 plant structures; EXPRESSED DURING: 13 growth stages; CONTAINS InterPro DOMAIN/s: Inositol polyphosphate related phosphatase (InterPro:IPR000300), WD40 repeat-like-containing domain (InterPro:IPR011046), WD40/YVTN re…	inositol polyphosphate 5-phosphatase I	HC	7.22491	5.3159	6.66903	7.61825	8.59613	7.23823	5.5781	5.61718	6.31122	6.0618	6.27399	6.30835	3.89234	5.76386	6.83815	11.3717	16.9506	15.7555	14.1538	11.1289	11.2452	11.5732	11.7276	13.3608	12.4729
HORVU0Hr1G008640	35.2	not assigned.unknown	(original description: no original description)	Tryptophan/tyrosine permease	HC	3.18776	1.50504	0.477908	0.258258	0.841666	2.73218	2.86658	0.92081	0.528622	0.370215	2.92414	2.57802	1.29074	1.03272	0.784903	11.4993	6.93638	3.23689	3.92011	4.93952	13.2952	7.40791	3.02183	2.90881	3.31096
HORVU0Hr1G008650	33.1	development.storage proteins	(loc_os03g14950.1 : 163.0) no description available & (at3g54950 : 113.0) patatin-like protein 6 (PLA IIIA); CONTAINS InterPro DOMAIN/s: Acyl transferase/acyl hydrolase/lysophospholipase (InterPro:IPR016035), Patatin (InterPro:IPR002641); BEST Arabidopsis thaliana protein match is: PATATIN-like protein 6 (TAIR:AT2G39220.1); Has 1058 Blast hits to 1055 proteins in 202 species: Archae - 0; Bacteria…	patatin-like protein 6	HC	7.76097	9.16003	6.3867	3.87164	3.36452	6.66773	8.00256	6.25424	7.7754	9.98446	5.73587	5.68159	6.66092	5.14817	8.79705	6.43641	4.9278	8.98454	7.63094	6.57464	10.3787	2.45211	2.79996	3.31128	3.53531
HORVU0Hr1G008670	33.1	development.storage proteins	(loc_os03g14950.1 : 415.0) no description available & (at2g39220 : 271.0) PATATIN-like protein 6 (PLP6); FUNCTIONS IN: nutrient reservoir activity; INVOLVED IN: metabolic process, lipid metabolic process; EXPRESSED IN: 22 plant structures; EXPRESSED DURING: 13 growth stages; CONTAINS InterPro DOMAIN/s: Acyl transferase/acyl hydrolase/lysophospholipase (InterPro:IPR016035), Patatin (InterPro:IPR00…	PATATIN-like protein 6	HC	6.58814	7.47499	4.94975	2.65227	1.44897	5.17392	6.68822	4.69337	4.66825	5.8477	4.29222	5.45657	5.54924	4.26086	5.18454	5.32951	4.20724	6.43636	4.94435	4.61821	10.4407	3.091	2.41016	2.8695	1.90906
HORVU0Hr1G008690	33.99	development.unspecified	(loc_os03g14980.2 : 2086.0) no description available & (at1g80490 : 1751.0) TOPLESS-related 1 (TPR1); INVOLVED IN: primary shoot apical meristem specification; LOCATED IN: cytosol; EXPRESSED IN: cultured cell; CONTAINS InterPro DOMAIN/s: WD40 repeat 2 (InterPro:IPR019782), WD40 repeat, conserved site (InterPro:IPR019775), WD40 repeat (InterPro:IPR001680), CTLH, C-terminal LisH motif (InterPro:IPR…	TOPLESS-related 1	HC	144.003	215.259	209.83	164.237	183.757	114.12	115.947	244.193	220.576	162.864	108.057	105.065	227.19	260.149	191.474	170.939	230.872	191.82	166.68	146.881	175.884	236.687	170.383	171.314	164.804
HORVU0Hr1G008700	29.5.11.4.2	protein.degradation.ubiquitin.E3.RING	(loc_os03g15000.1 : 308.0) no description available & (at3g09770 : 210.0) RING/U-box superfamily protein; FUNCTIONS IN: zinc ion binding; LOCATED IN: plasma membrane; EXPRESSED IN: 23 plant structures; EXPRESSED DURING: 15 growth stages; BEST Arabidopsis thaliana protein match is: RING/U-box superfamily protein (TAIR:AT5G03200.1); Has 7619 Blast hits to 4715 proteins in 450 species: Archae - 8; B…	RING/U-box superfamily protein	HC	80.9478	52.2941	40.8247	38.693	62.2226	76.6102	73.424	48.345	43.7963	45.3835	68.8744	72.1845	55.7934	43.3757	52.5731	39.4196	20.1429	28.3402	22.965	22.5121	84.0417	47.8944	53.9926	64.7423	66.2893
HORVU0Hr1G008740	13.1.6.1.7	amino acid metabolism.synthesis.aromatic aa.chorismate.chorismate synthase	(ipr000453 : 1500.0) Chorismate synthase & (loc_os03g14990.1 : 706.0) no description available & (at1g48850 : 577.0) embryo defective 1144 (EMB1144); FUNCTIONS IN: chorismate synthase activity; INVOLVED IN: aromatic amino acid family biosynthetic process, embryo development ending in seed dormancy; LOCATED IN: nucleolus, chloroplast; EXPRESSED IN: 25 plant structures; EXPRESSED DURING: 15 growth …	Chorismate synthase	HC	61.7439	41.888	27.0498	20.7872	38.8061	57.074	56.2127	34.2348	23.4713	24.5074	42.0039	40.4806	37.9653	30.7503	35.2033	89.6477	122.465	90.9902	86.0043	88.8183	73.9385	87.587	83.4969	97.7596	100.245
HORVU0Hr1G008770	30.11	signalling.light	(loc_os03g15010.1 : 1474.0) no description available & (at1g52520 : 272.0) FAR1-related sequence 6 (FRS6); FUNCTIONS IN: zinc ion binding; INVOLVED IN: response to red or far red light; LOCATED IN: cellular_component unknown; EXPRESSED IN: 22 plant structures; EXPRESSED DURING: 12 growth stages; CONTAINS InterPro DOMAIN/s: MULE transposase, conserved domain (InterPro:IPR018289), Zinc finger, PMZ-…		LC	10.0381	9.44695	8.24548	8.70412	11.0908	7.61233	7.80682	10.9347	9.01328	8.70105	6.75861	5.83384	12.4373	12.0855	12.3491	8.95918	6.83661	7.74235	8.13845	8.08622	9.54187	8.80848	8.80633	10.2642	10.325
HORVU5Hr1G080110	10.6.2	cell wall.degradation.mannan-xylose-arabinose-fucose	(loc_os09g34920.1 : 628.0) no description available & (q7xur3|fuco1_orysa : 388.0) Putative alpha-L-fucosidase 1 precursor (EC 3.2.1.51) (Alpha-L-fucoside fucohydrolase) - Oryza sativa (Rice) & (at2g28100 : 379.0) Encodes a protein with &#945;-fucosidase activity. The activity was assessed on 2-fucosyl-lactitol. AtFUC1 was not able to act on XXFG substrates, at least when heterologously expressed…	alpha-L-fucosidase 1	HC	0.0172143	0.0180344	0	0.0188844	0	0.0171788	0.0310837	0	0.0187715	0	0	0	0	0.0359893	0.0241211	0.620308	1.56173	2.43513	3.75316	3.30637	0	0.0543617	0.263149	0.142295	0.0214296
HORVU0Hr1G008790	35.2	not assigned.unknown	(loc_os03g15033.1 : 364.0) no description available & (at3g51140 : 205.0) Protein of unknown function (DUF3353); INVOLVED IN: biological_process unknown; LOCATED IN: chloroplast, chloroplast inner membrane, chloroplast envelope; EXPRESSED IN: 22 plant structures; EXPRESSED DURING: 13 growth stages; CONTAINS InterPro DOMAIN/s: Protein of unknown function DUF3353 (InterPro:IPR021788); BEST Arabidop…	Protein CHAPERONE-LIKE PROTEIN OF POR1 chloroplastic	HC	11.6335	23.5159	18.9134	16.524	21.889	10.1605	7.61082	26.8873	24.3844	17.3458	10.3569	7.30101	23.0832	29.1565	24.0109	24.8534	36.2699	42.4327	47.7267	46.5111	17.3758	31.6495	23.709	24.5391	24.0866
HORVU0Hr1G008850	13.99	amino acid metabolism.misc	(loc_os03g14370.2 : 185.0) no description available & (at1g12420 : 120.0) ACT domain repeat 8 (ACR8); CONTAINS InterPro DOMAIN/s: Amino acid-binding ACT (InterPro:IPR002912); BEST Arabidopsis thaliana protein match is: ACT domain repeat 7 (TAIR:AT4G22780.1); Has 2013 Blast hits to 1422 proteins in 371 species: Archae - 0; Bacteria - 1118; Metazoa - 0; Fungi - 0; Plants - 487; Viruses - 0; Other E…	ACT domain repeat 8	HC	14.9834	2.79916	1.23686	1.22275	1.73693	20.9164	18.4518	1.49866	0.675239	0.942086	21.3745	26.2557	3.06594	0.588714	0.817932	29.7364	6.48681	9.53466	7.74596	7.07092	23.3646	3.35287	1.93077	0.906827	1.30228
HORVU0Hr1G008860	29.5.2	protein.degradation.autophagy	(loc_os03g14380.1 : 1454.0) no description available & (at2g31260 : 838.0) Involved in autophagy, the process of vacuolar bulk degradation of cytoplasmic components. Mutant shows accelerated bolting and senescence.; autophagy 9 (APG9); CONTAINS InterPro DOMAIN/s: Autophagy-related protein 9 (InterPro:IPR007241); Has 489 Blast hits to 477 proteins in 190 species: Archae - 0; Bacteria - 0; Metazoa …	Autophagy-related protein 9	HC	44.6219	49.9272	36.74	31.0278	34.9183	32.9663	33.911	57.1984	42.2421	31.2633	33.3514	28.1029	62.9819	47.5222	36.9089	53.7048	23.5166	19.5042	16.3456	14.4984	65.3429	45.6456	44.0849	44.7729	35.6222
HORVU0Hr1G008870	5.3	fermentation.ADH	(p05336|adh1_horvu : 453.0) Alcohol dehydrogenase 1 (EC 1.1.1.1) - Hordeum vulgare (Barley) & (loc_os11g10480.4 : 444.0) no description available & (at1g77120 : 380.0) Catalyzes the reduction of acetaldehyde using NADH as reductant. Requires zinc for activity. Dimer. Anaerobic response polypeptide (ANP). Fermentation. The protein undergoes thiolation following treatment with the oxidant tert-buty…	alcohol dehydrogenase 1	HC	9.46718	3.64186	2.05089	2.20412	2.50592	9.46011	7.08725	0.735682	1.7977	2.71042	8.67756	6.40352	2.96354	1.17651	3.01786	2.02339	0.498465	0.696105	0.688424	1.34087	8.44451	0.718639	1.29888	1.54798	2.78747
HORVU0Hr1G008880	35.2	not assigned.unknown	(original description: no original description)	Partner of Y14 and mago	HC	12.2302	21.4181	9.90059	6.02651	8.68292	11.1494	12.081	19.2488	14.3433	9.35092	11.5991	10.0867	20.7523	19.1041	11.8605	13.6539	30.477	19.5923	15.8143	13.9681	13.3757	26.8363	14.0687	13.3275	15.4411
HORVU0Hr1G008940	35.2	not assigned.unknown	(original description: no original description)	heat shock factor 3	HC	5.39483	9.86782	5.08921	6.93326	7.81931	2.36861	15.8853	7.13683	4.64335	6.35147	1.58964	3.75759	9.53168	6.33501	6.04553	11.9829	4.51976	4.44398	4.30173	3.79717	15.525	6.07507	5.48988	6.00048	6.70345
HORVU0Hr1G008950	13.1.4.1.4	amino acid metabolism.synthesis.branched chain group.common.branched-chain amino acid aminotransferase	(loc_os03g12890.2 : 566.0) no description available & (at3g49680 : 432.0) Encodes a chloroplast branched-chain amino acid aminotransferase. Complements the yeast leu/iso-leu/val auxotrophy mutant.; branched-chain aminotransferase 3 (BCAT3); FUNCTIONS IN: branched-chain-amino-acid transaminase activity, catalytic activity; INVOLVED IN: branched chain family amino acid metabolic process, metabolic …	Branched-chain-amino-acid aminotransferase 6	HC	7.50431	16.5388	4.99285	0.800411	2.81974	7.93209	10.9969	14.4602	4.9061	1.4382	5.98781	7.5187	16.3562	12.4934	5.71729	3.58653	15.9611	25.217	18.8768	15.9574	8.63476	8.51836	23.2576	21.1965	20.5076
HORVU0Hr1G008980	29.3.2	protein.targeting.mitochondria	(loc_os03g11410.1 : 651.0) no description available & (at3g02090 : 546.0) MPPBETA; FUNCTIONS IN: metalloendopeptidase activity, zinc ion binding; INVOLVED IN: proteolysis; LOCATED IN: in 11 components; EXPRESSED IN: 27 plant structures; EXPRESSED DURING: 17 growth stages; CONTAINS InterPro DOMAIN/s: Peptidase M16, zinc-binding site (InterPro:IPR001431), Peptidase M16, C-terminal (InterPro:IPR0078…	Mitochondrial-processing peptidase subunit beta	HC	0.0916136	0.122309	0.214937	0.202083	0.347279	0.113272	0.0835874	0.224207	0.134875	0.582621	0.0835473	0.0549819	0.124671	0.375639	2.57566	0	0.237082	0.346938	0.0655861	0.253442	0.0394282	0.351356	0.275955	0.406966	1.1323
HORVU0Hr1G008990	35.1.5	not assigned.no ontology.pentatricopeptide (PPR) repeat-containing protein	(loc_os03g11020.1 : 737.0) no description available & (at1g02420 : 450.0) Pentatricopeptide repeat (PPR) superfamily protein; FUNCTIONS IN: molecular_function unknown; INVOLVED IN: biological_process unknown; LOCATED IN: endomembrane system; EXPRESSED IN: 14 plant structures; EXPRESSED DURING: 7 growth stages; CONTAINS InterPro DOMAIN/s: Pentatricopeptide repeat (InterPro:IPR002885); BEST Arabido…	pentatricopeptide repeat 336	HC	0.674855	1.85629	2.26216	2.44807	2.78634	0.450657	0.480759	2.28846	2.38189	3.08468	0.460926	0.387673	1.90715	2.38223	1.6508	2.59139	5.40326	2.68378	2.53953	2.45834	2.01549	5.9827	2.31485	2.662	2.73058
HORVU0Hr1G009030	29.3.2	protein.targeting.mitochondria	(loc_os03g09870.1 : 129.0) no description available & (at5g55510 : 127.0) Mitochondrial import inner membrane translocase subunit Tim17/Tim22/Tim23 family protein; FUNCTIONS IN: protein transporter activity, P-P-bond-hydrolysis-driven protein transmembrane transporter activity; INVOLVED IN: protein transport; LOCATED IN: mitochondrial inner membrane presequence translocase complex, chloroplast en…	Mitochondrial import inner membrane translocase subunit TIM22-2	HC	0.552694	0.614865	0.285952	0.156862	0	0.276009	0.925055	0.13453	0.810184	0.408668	0.372853	0.386708	0.124175	0.87017	0.716115	0.684832	0.273472	0.194558	0.122707	0.228728	0.0797135	0.31811	0.0765197	0	0.308898
HORVU0Hr1G009060	35.1	not assigned.no ontology	(loc_os03g08110.1 : 413.0) no description available & (at5g09430 : 187.0) alpha/beta-Hydrolases superfamily protein; CONTAINS InterPro DOMAIN/s: Alpha/beta hydrolase fold-1 (InterPro:IPR000073); BEST Arabidopsis thaliana protein match is: alpha/beta-Hydrolases superfamily protein (TAIR:AT4G39955.1); Has 8280 Blast hits to 8277 proteins in 1491 species: Archae - 97; Bacteria - 6100; Metazoa - 351;…	alpha/beta-Hydrolases superfamily protein	HC	19.1835	4.13554	0.48921	0.405302	0.211836	20.1452	15.3684	2.39321	1.39113	1.85044	20.5573	18.2672	4.64757	3.79313	9.49613	3.47967	2.43802	1.22529	1.82941	1.56057	11.0161	0.537335	0.0945848	0.0593201	0.141086
HORVU0Hr1G009070	35.2	not assigned.unknown	(original description: no original description)	Pyridoxal phosphate (PLP)-dependent transferases superfamily protein	HC	0.258199	0.322954	0.156499	0.152984	0.0934495	0.0954564	0	0.0312946	0.0726175	0	0.110234	0.0586774	0.269578	0	0.193922	0.64123	0.691913	0.236227	0.587635	0.334185	1.07279	0.699416	0.722418	0.96195	0.242699
HORVU0Hr1G009080	34.12	transport.metal	(loc_os03g08070.1 : 977.0) no description available & (at5g21930 : 819.0) P-Type ATPase, mediates copper transport to chloroplast thylakoid lumen. Required for accumulation of copper-containing plastocyanin in the thylakoid lumen and for effective photosynthetic electron transport; P-type ATPase of Arabidopsis 2 (PAA2); CONTAINS InterPro DOMAIN/s: Heavy metal transport/detoxification protein (Int…	Copper-transporting ATPase 2	HC	1.76594	0.82235	0.395983	0.431941	0.809661	1.71475	2.21474	0.676512	0.461881	0.376861	1.17865	1.3511	1.02164	0.696041	0.91451	1.43406	0.0981131	0.382136	0.485022	0.440291	2.38406	0.211654	0.450002	0.483852	1.34378
HORVU0Hr1G009100	35.2	not assigned.unknown	(original description: no original description)	alpha/beta-Hydrolases superfamily protein	HC	0.62482	0.28206	0	0.269712	0.605724	0.489604	0.310351	0.430769	0.125742	0.401875	0.499971	0.566432	0.350131	0.348752	0.227924	1.04084	0.0668675	0.117106	0.116257	0.482739	1.64944	0	0.143269	0.629615	0.287472
HORVU0Hr1G009120	35.1	not assigned.no ontology	(loc_os03g08100.1 : 418.0) no description available & (at5g21950 : 187.0) alpha/beta-Hydrolases superfamily protein; CONTAINS InterPro DOMAIN/s: Alpha/beta hydrolase fold-1 (InterPro:IPR000073); BEST Arabidopsis thaliana protein match is: alpha/beta-Hydrolases superfamily protein (TAIR:AT4G33180.1); Has 30201 Blast hits to 17322 proteins in 780 species: Archae - 12; Bacteria - 1396; Metazoa - 173…	Hydrolase alpha/beta fold family protein expressed	HC	0	0.0246437	0.0576821	0	0	0.0209737	0	0	0	0	0	0	0	0	0	0	0.100504	0.411173	0.243724	0.368555	0	0.181038	0.0680529	0.0686191	0
HORVU0Hr1G009140	35.1	not assigned.no ontology	(loc_os03g08080.1 : 185.0) no description available & (at5g21920 : 156.0) YLMG2; FUNCTIONS IN: molecular_function unknown; INVOLVED IN: biological_process unknown; LOCATED IN: chloroplast, membrane; CONTAINS InterPro DOMAIN/s: Protein of unknown function YGGT (InterPro:IPR003425); BEST Arabidopsis thaliana protein match is: YGGT family protein (TAIR:AT4G27990.1). & (reliability: 312.0) & (origina…	YGGT family protein	HC	0	0.0126812	0	0	0	0	0	0	0	0	0	0	0	0	0	0.0153278	0.0163276	0.114378	0.203441	0.257424	0.0397653	0	0.0349831	0.0327161	0.0359098
HORVU0Hr1G009170	35.2	not assigned.unknown	no hits & (original description: no original description)	undescribed protein	HC	33.4317	57.9396	30.5347	25.904	21.3696	27.4811	37.3058	41.7653	30.8659	20.898	24.0956	25.1421	43.0366	36.1375	21.9228	24.4855	50.1544	23.2678	23.2106	15.799	31.3089	57.7433	22.9007	13.5587	9.8154
HORVU0Hr1G009280	35.2	not assigned.unknown	(original description: no original description)	unknown protein; BEST Arabidopsis thaliana protein match is: unknown protein .	HC	12.1258	12.3308	2.13925	1.32774	1.13305	11.1161	12.2909	14.2987	2.18258	0.369392	9.33609	9.78672	22.2897	11.1124	0.37773	1.73613	5.47178	9.09327	11.4173	9.41899	3.21642	6.11916	2.22954	0.8559	0.340416
HORVU0Hr1G009370	35.2	not assigned.unknown	no hits & (original description: no original description)	unknown protein; BEST Arabidopsis thaliana protein match is: unknown protein .	HC	0.0809126	2.62065	1.02634	0	0	0	0.223932	1.83759	1.06574	0	0.130742	0.148243	0.419994	0.320735	0	0.817473	3.17355	3.16207	2.51626	3.8165	0.555692	2.96844	2.99267	2.65501	1.25343
HORVU0Hr1G009380	35.2	not assigned.unknown	(original description: no original description)	Plant protein of unknown function (DUF863)	HC	5.20418	6.46155	6.98546	6.5989	7.73037	3.95515	3.26961	5.91409	6.95171	6.54909	3.17631	2.72713	4.00949	4.87624	7.25246	11.7776	11.7039	9.58589	10.4911	10.9146	12.1588	20.7215	18.4093	22.9301	16.669
HORVU0Hr1G009410	20.2.99	stress.abiotic.unspecified	(loc_os08g08990.1 : 355.0) no description available & (at5g39110 : 228.0) RmlC-like cupins superfamily protein; FUNCTIONS IN: manganese ion binding, nutrient reservoir activity; INVOLVED IN: biological_process unknown; LOCATED IN: endomembrane system, apoplast; CONTAINS InterPro DOMAIN/s: Cupin, RmlC-type (InterPro:IPR011051), Cupin 1 (InterPro:IPR006045), RmlC-like jelly roll fold (InterPro:IPR0…	germin-like protein 2	HC	0	0	0	0	0	0	0	0	0	0	0.0365595	0	0.0460118	0	0	0	0	0.144183	0.838007	1.0673	0	0.227881	1.42901	4.16126	2.98502
HORVU0Hr1G009460	20.2.99	stress.abiotic.unspecified	(loc_os08g08990.1 : 353.0) no description available & (at5g39110 : 228.0) RmlC-like cupins superfamily protein; FUNCTIONS IN: manganese ion binding, nutrient reservoir activity; INVOLVED IN: biological_process unknown; LOCATED IN: endomembrane system, apoplast; CONTAINS InterPro DOMAIN/s: Cupin, RmlC-type (InterPro:IPR011051), Cupin 1 (InterPro:IPR006045), RmlC-like jelly roll fold (InterPro:IPR0…	germin-like protein 9	HC	0	0	0	0.115782	0	0	0	0	0	0	0	0	0	0	0	0	0	0.0600633	0.0490219	0.118957	0	0	0.70994	1.32701	0.842847
HORVU0Hr1G009470	20.2.99	stress.abiotic.unspecified	(loc_os08g08990.1 : 356.0) no description available & (at5g39110 : 230.0) RmlC-like cupins superfamily protein; FUNCTIONS IN: manganese ion binding, nutrient reservoir activity; INVOLVED IN: biological_process unknown; LOCATED IN: endomembrane system, apoplast; CONTAINS InterPro DOMAIN/s: Cupin, RmlC-type (InterPro:IPR011051), Cupin 1 (InterPro:IPR006045), RmlC-like jelly roll fold (InterPro:IPR0…	germin-like protein 2	HC	0	0.0320881	0	0	0	0.0310673	0.0625026	0	0	0	0	0	0	0	0	0.0388387	0.162648	0.245251	0.571413	0.788419	0	0	0.176517	0.0827833	0.106026
HORVU0Hr1G009480	11.9.3.1	lipid metabolism.lipid degradation.lysophospholipases.phospholipase D	(p93844|plda2_orysa : 938.0) Phospholipase D alpha 2 (EC 3.1.4.4) (PLD alpha 2) (Choline phosphatase 2) (Phosphatidylcholine-hydrolyzing phospholipase D 2) - Oryza sativa (Rice) & (loc_os06g40190.1 : 938.0) no description available & (at3g15730 : 776.0) Encodes phospholipase D alpha 1 (PLD alpha 1). Positive regulator of abscisic acid (ABA) mediated stomatal movements. PLD alpha 1 plays an import…	phospholipase D P1	HC	0.167079	0.0794354	0.0254521	0	0.0402447	0.122286	0.0552735	0.0786336	0.0436183	0	0.0499111	0	0	0	0.0746457	0	0.0207075	0.05125	0.0604669	0.135114	0.025502	0	0.0122401	0	0.0294957
HORVU0Hr1G009510					LC	0.143139	0.0672528	0.0915727	0.0982505	0.271839	0.0525381	0.0196321	0.0702292	0.0961547	0.197283	0.0664592	0.0196193	0.100432	0.0645307	0.082367	0.0652958	0.0863013	0.104037	0.181449	0.0745869	0.0614518	0.1304	0.140524	0.0894861	0.202746
HORVU0Hr1G009530	35.2	not assigned.unknown	no hits & (original description: no original description)	unknown function	HC	1.48484	2.49811	1.70572	2.21578	1.44849	1.60142	1.42387	2.94778	1.09007	2.43132	1.47345	1.39362	3.14428	2.70107	2.17211	3.39653	4.54683	3.40983	2.3128	3.41208	3.78133	4.9293	2.92008	2.33708	2.07634
HORVU0Hr1G009550	35.2	not assigned.unknown	(loc_os03g01130.2 : 345.0) no description available & (at5g47310 : 265.0) PPPDE putative thiol peptidase family protein; CONTAINS InterPro DOMAIN/s: Protein of unknown function DUF862, eukaryotic (InterPro:IPR008580); BEST Arabidopsis thaliana protein match is: PPPDE putative thiol peptidase family protein (TAIR:AT4G17486.1); Has 1807 Blast hits to 1807 proteins in 277 species: Archae - 0; Bacter…	PPPDE putative thiol peptidase family protein	HC	12.2034	15.1302	10.6042	9.16588	9.67921	10.084	10.515	14.852	11.7371	9.41604	10.6206	9.16566	15.095	13.2532	12.983	7.97813	5.29204	6.00557	6.99076	6.34587	11.1775	11.4802	7.44684	9.10743	9.79704
HORVU0Hr1G009560	34.1	transport.p- and v-ATPases	(loc_os03g01120.1 : 1598.0) no description available & (gnl|cdd|35426 : 1508.0) no description available & (at5g62670 : 1425.0) H(+)-ATPase 11 (HA11); FUNCTIONS IN: ATPase activity; INVOLVED IN: cation transport, metabolic process, ATP biosynthetic process; LOCATED IN: plasma membrane, membrane; EXPRESSED IN: 26 plant structures; EXPRESSED DURING: 14 growth stages; CONTAINS InterPro DOMAIN/s: ATP…	H(+)-ATPase 11	HC	9.62899	7.76874	5.12122	3.55805	6.20971	8.37088	9.27143	9.62987	7.9034	7.82127	8.26021	8.42301	9.93959	9.97131	13.6639	14.6298	5.33425	4.10425	4.6004	4.66143	11.3097	3.77543	3.1961	3.49892	4.32062
HORVU0Hr1G009580					LC	1.49271	3.02781	2.0513	1.9857	2.11695	1.30151	1.53364	1.93825	2.12603	2.34295	1.2728	0.950177	2.69088	2.98087	2.24804	2.91891	5.2438	3.37517	2.65488	3.25378	2.92427	4.18018	2.46738	2.71464	2.74437
HORVU0Hr1G009630					LC	0.31873	0.690391	0.422127	0.315628	0.686718	0.277811	0.328638	0.855967	0.944132	0.545705	0.147322	0.28682	0.535265	0.836392	0.834689	1.49451	2.76723	1.59751	1.68999	1.86509	1.20596	1.73777	0.93823	1.06784	0.76796
HORVU0Hr1G009680	35.2	not assigned.unknown	no hits & (original description: no original description)	PG1 protein homology to Homo sapiens	HC	0.0655392	0	0	0	0	0.122272	0.121503	0.0636324	0.14185	0	0.118242	0.179349	0.276573	0	0.272643	0.082764	0.0771206	0.0737633	0	0.304468	0.0966581	0.341045	1.15179	1.10319	0.161937
HORVU0Hr1G009740	11.2.2	lipid metabolism.FA desaturation.a hydroxylase	(loc_os12g43363.1 : 365.0) no description available & (at2g34770 : 312.0) encodes a fatty acid hydroxylase, required for the AtBI-1-mediated suppression of programmed cell death.; fatty acid hydroxylase 1 (FAH1); FUNCTIONS IN: fatty acid alpha-hydroxylase activity, catalytic activity; INVOLVED IN: very long-chain fatty acid metabolic process, negative regulation of programmed cell death; LOCATED …	fatty acid hydroxylase 1	HC	0.881513	2.62273	0.809485	1.00553	1.28276	0.410725	2.66845	2.2606	1.09911	1.30042	0.475275	0.601323	3.20813	1.83612	1.07279	6.62308	41.2221	25.4572	29.5107	20.9816	2.59357	7.95879	3.28678	3.25627	1.8105
HORVU0Hr1G009910	8.1.1.1	TCA / org transformation.TCA.pyruvate DH.E1	(loc_os12g42230.1 : 597.0) no description available & (gnl|cdd|79356 : 576.0) no description available & (at1g30120 : 547.0) Encodes a putative plastid pyruvate dehydrogenase E1 beta subunit that is distinct from the mitochondrial pyruvate dehydrogenase E1 beta subunit.; pyruvate dehydrogenase E1 beta (PDH-E1 BETA); FUNCTIONS IN: pyruvate dehydrogenase (acetyl-transferring) activity; INVOLVED IN:…	Pyruvate dehydrogenase E1 component subunit beta	HC	3.87524	1.90788	1.62679	1.24813	3.15475	3.7642	3.10638	2.06873	2.00275	2.07712	2.68123	2.63246	2.12713	3.68954	4.29183	12.3406	6.31664	10.0774	11.4115	13.4482	7.77107	3.89814	2.71154	3.11335	2.91511
HORVU0Hr1G009980					LC	0.168451	0.1341	0.12591	0.16208	0.250622	0.15891	0.141875	0.0949855	0.205468	0.210113	0.154775	0.1291	0.242646	0.141513	0.114914	0.278089	0.104557	0.0928059	0.128869	0.120854	0.530709	0.21789	0.310991	0.166776	0.198981
HORVU0Hr1G010000	35.2	not assigned.unknown	(loc_os12g42420.1 : 404.0) no description available & (gnl|cdd|86287 : 325.0) no description available & (at3g52060 : 285.0) Core-2/I-branching beta-1,6-N-acetylglucosaminyltransferase family protein; FUNCTIONS IN: molecular_function unknown; INVOLVED IN: biological_process unknown; LOCATED IN: endomembrane system; EXPRESSED IN: 24 plant structures; EXPRESSED DURING: 14 growth stages; CONTAINS In…	Core-2/I-branching beta-16-N-acetylglucosaminyltransferase family protein	HC	4.64474	0.996128	2.54185	4.36499	5.12565	4.02215	1.70792	1.19756	2.27015	2.76051	3.76845	1.9723	1.09238	0.891479	2.24005	16.1485	3.13812	5.90872	7.41445	9.05382	11.4729	2.02489	3.54776	5.70694	6.96146
HORVU0Hr1G010020	35.2	not assigned.unknown	(loc_os04g24710.1 : 359.0) no description available & (ipr021099 : 191.84853) Plant organelle RNA recognition domain & (at5g62990 : 175.0) embryo defective 1692 (emb1692); CONTAINS InterPro DOMAIN/s: RNA recognition domain, plant (InterPro:IPR021099); BEST Arabidopsis thaliana protein match is: Ubiquitin carboxyl-terminal hydrolase family protein (TAIR:AT4G01037.1); Has 538 Blast hits to 532 prot…	Ubiquitin carboxyl-terminal hydrolase family protein	HC	1.79057	0.911285	0.500514	0.985119	1.27494	1.31212	1.30684	0.860366	0.794755	1.00938	0.983251	0.912363	1.09006	0.853642	1.35276	2.84282	0.87435	1.23207	1.49662	1.53075	3.03924	0.990195	1.44105	1.99803	1.9918
HORVU0Hr1G010040	26.4.1	misc.beta 1,3 glucan hydrolases.glucan endo-1,3-beta-glucosidase	(loc_os07g07340.1 : 677.0) no description available & (at1g64760 : 578.0) O-Glycosyl hydrolases family 17 protein; FUNCTIONS IN: cation binding, hydrolase activity, hydrolyzing O-glycosyl compounds, catalytic activity; INVOLVED IN: carbohydrate metabolic process; LOCATED IN: anchored to plasma membrane, plasma membrane, anchored to membrane; EXPRESSED IN: guard cell, cultured cell; CONTAINS Inter…	Glucan endo-13-beta-glucosidase 8	HC	0.0257129	0	0	0	0	0.0112316	0	0.0246478	0	0	0	0	0	0	0	0	1.28559	1.14381	1.02614	0.570696	0	0.30435	0.116165	0	0.0383311
HORVU0Hr1G010050	35.2	not assigned.unknown	no hits & (original description: no original description)	unknown function	HC	0.733428	1.54858	1.3872	1.538	2.55609	0.723771	0.862519	1.17844	1.87368	1.33007	0.688141	0.559107	0.83193	1.17068	1.23889	2.11823	3.49944	2.8279	2.61224	3.113	2.31142	2.47039	3.22713	4.00745	2.33811
HORVU0Hr1G010060					LC	2.51791	4.0832	3.7629	4.1348	5.32754	2.33582	1.85206	4.22267	4.48009	5.01237	1.7919	1.89833	3.16055	5.02464	7.0409	4.72051	6.73473	6.16048	6.33066	5.42302	3.917	7.53237	6.56182	7.38904	4.31464
HORVU0Hr1G010080	33.99	development.unspecified	(gnl|cdd|36836 : 198.0) no description available & (at4g15920 : 184.0) Nodulin MtN3 family protein; INVOLVED IN: biological_process unknown; LOCATED IN: endomembrane system, integral to membrane, membrane; EXPRESSED IN: 23 plant structures; EXPRESSED DURING: 13 growth stages; CONTAINS InterPro DOMAIN/s: MtN3/saliva-related transmembrane protein, conserved region (InterPro:IPR018169), RAG1-activat…	Bidirectional sugar transporter N3	HC	0	0.011209	0	0	0	0.0104069	0	0	0	0	0.00978401	0	0.0107891	0	0	0	0.104155	0.850081	0.352457	0.0716161	0	0	0	0	0
HORVU0Hr1G010200	35.2	not assigned.unknown	(original description: no original description)	Heavy metal transport/detoxification superfamily protein putative	HC	0	0.058673	0.187411	0	0	0	0	0	0	0	0	0	0	0	0	0	0.250816	0.562601	0.22323	0.104026	0.0819137	10.3645	20.7324	10.6758	1.71204
HORVU0Hr1G010260	35.2	not assigned.unknown	(original description: no original description)	unknown function	HC	15.6108	4.78795	10.3557	12.3372	22.7982	15.4971	11.0388	9.16505	11.4281	15.2485	12.5388	11.7563	8.12246	11.7833	18.4668	33.6365	19.1847	19.8547	18.9822	20.4508	38.7866	16.1734	17.6201	23.7524	20.8339
HORVU0Hr1G010340	35.2	not assigned.unknown	no hits & (original description: no original description)	undescribed protein	HC	3.06358	14.7728	8.00716	7.64929	9.38854	1.08171	4.07332	12.0091	9.12222	7.47934	0.91108	0.942437	11.8035	11.7147	11.0905	0.290725	0.716803	0.969473	0.644104	0.537461	3.82107	20.6382	22.7781	29.3821	12.3937
HORVU0Hr1G010360	35.2	not assigned.unknown	(original description: no original description)	Zinc finger CCCH domain-containing protein 62	HC	0.214497	0.94713	0.369358	0.481011	0.685805	0.129749	0.107449	0.451127	0.416448	0.379252	0.147011	0.129192	0.604648	0.525668	0.838202	4.67285	3.23241	8.66294	8.46879	5.77679	0.755609	1.25314	0.734393	0.477186	0.630489
HORVU0Hr1G010490	35.2	not assigned.unknown	(original description: no original description)	Oxysterol-binding protein-related protein 1A	HC	3.11196	0.736835	1.76576	3.82342	4.02844	3.03756	2.59788	0.836291	2.08306	2.67517	2.4501	2.35553	1.12026	1.4678	2.75957	10.8121	13.3018	11.3903	8.98469	12.1099	8.20234	12.359	7.87343	6.3104	7.00324
HORVU0Hr1G010500					LC	5.34223	0.906995	0.988163	1.35635	2.53497	4.60856	2.6941	0.851052	0.788254	1.28684	4.3331	3.61852	0.589484	0.965721	1.90546	12.9894	3.44339	3.11271	3.55818	3.12919	11.5868	4.26064	3.8326	3.55054	3.35023
HORVU0Hr1G010510	35.2	not assigned.unknown	no hits & (original description: no original description)	Myosin-J heavy chain	HC	2.08474	0.23932	0.30343	0.570498	1.10294	2.30267	0.841284	0.168034	0.231771	0.311098	2.0033	1.16975	0.286768	0.429574	0.490136	5.48861	1.6506	1.27053	1.48132	1.69519	4.87905	1.63583	1.40952	1.58964	1.17807
HORVU0Hr1G010530	31.4	cell.vesicle transport	(loc_os12g18770.1 : 356.0) no description available & (at1g13170 : 226.0) OSBP(oxysterol binding protein)-related protein 1D (ORP1D); FUNCTIONS IN: oxysterol binding; INVOLVED IN: steroid metabolic process; EXPRESSED IN: 22 plant structures; EXPRESSED DURING: 13 growth stages; CONTAINS InterPro DOMAIN/s: Pleckstrin homology-type (InterPro:IPR011993), Pleckstrin homology (InterPro:IPR001849), Oxys…	Oxysterol-binding protein-related protein 1D	HC	4.12038	1.06106	1.43133	1.84061	3.06223	4.07751	2.12035	0.942184	1.11431	1.80055	3.68663	2.61098	0.859629	1.0913	2.22658	12.9192	9.72806	8.31486	6.95506	7.1953	10.4394	7.97813	5.50696	6.37117	4.97236
HORVU0Hr1G010540					LC	2.99326	0.402862	0.732582	0.143697	1.04586	3.34142	1.59508	0.198008	0	0.227095	3.02695	2.18365	0.174902	0.222364	0.452885	8.46149	0.941922	1.58837	1.14126	1.07517	9.33307	1.71998	1.63681	2.47905	1.50044
HORVU0Hr1G010550					LC	0.36321	0.103962	0.157979	0.227969	0.403276	0.336196	0.23317	0.0177853	0.0608851	0.135369	0.353474	0.301592	0.128289	0.21069	0.271348	0.917126	0.845842	1.04799	0.77898	0.792104	0.665619	0.526697	0.64661	0.214732	0.315482
HORVU0Hr1G010580					LC	1.01989	0.647687	0	0.460023	0.984463	1.11907	0.527452	0.566485	0.833679	0.59985	0.86651	0.460327	0.590059	0.378091	1.38678	1.24391	4.10821	2.7995	2.61623	0.547754	2.29124	0.72838	0.341611	1.0352	0.712498
HORVU0Hr1G010590	35.2	not assigned.unknown	(loc_os12g03340.1 : 522.0) no description available & (at5g65180 : 218.0) ENTH/VHS family protein; FUNCTIONS IN: molecular_function unknown; INVOLVED IN: biological_process unknown; LOCATED IN: chloroplast; EXPRESSED IN: 18 plant structures; EXPRESSED DURING: 9 growth stages; BEST Arabidopsis thaliana protein match is: ENTH/VHS family protein (TAIR:AT5G10060.1); Has 35333 Blast hits to 34131 prot…	Regulation of nuclear pre-mRNA domain-containing protein 1B	HC	9.62097	9.74485	6.95579	8.25366	14.3798	8.00172	6.10782	10.1958	9.9567	11.1535	8.44607	6.44413	10.6919	12.8026	12.1728	15.8613	14.742	11.3252	9.48151	8.69923	14.1153	20.2751	10.0011	9.47726	8.44775
HORVU0Hr1G010600	35.2	not assigned.unknown	no hits & (original description: no original description)	Calcium-dependent protein kinase 5	HC	5.41576	3.41283	1.96056	2.10337	4.74466	3.92137	3.22682	3.45176	3.20741	2.28066	4.56416	2.15193	3.94228	4.74776	4.65254	12.0075	4.12257	2.61763	3.53487	2.78946	6.66609	7.4324	3.69876	4.56544	3.64027
HORVU0Hr1G010640	35.1	not assigned.no ontology	(loc_os12g03370.1 : 306.0) no description available & (at2g27080 : 148.0) Late embryogenesis abundant (LEA) hydroxyproline-rich glycoprotein family; CONTAINS InterPro DOMAIN/s: Late embryogenesis abundant protein, group 2 (InterPro:IPR004864); BEST Arabidopsis thaliana protein match is: Late embryogenesis abundant (LEA) hydroxyproline-rich glycoprotein family (TAIR:AT5G21130.1); Has 35333 Blast h…	Late embryogenesis abundant (LEA) hydroxyproline-rich glycoprotein family	HC	0.405834	0.420349	0.108975	0.145359	0	0.576063	0.758228	0.175886	0.0662851	0.124337	0.660174	0.555887	0.63729	0.991512	0.498199	0.18378	0.135866	1.85157	1.07773	0.670405	0.463265	0.266136	0	0	0.0792589
HORVU0Hr1G010650					LC	5.60689	3.64132	3.83471	4.17164	3.55931	5.66198	12.9543	6.86235	3.46085	2.85993	6.45036	10.4209	3.95325	2.85184	2.99139	30.1627	4.98094	5.15603	5.84235	3.88506	23.8215	5.37627	4.62773	4.99945	5.19274
HORVU0Hr1G010660	35.2	not assigned.unknown	(loc_os12g03360.1 : 452.0) no description available & (at5g21140 : 294.0) embryo defective 1379 (emb1379); CONTAINS InterPro DOMAIN/s: Nse1 non-SMC component of SMC5-6 complex (InterPro:IPR011513), Zinc finger, RING-like (InterPro:IPR014857); Has 255 Blast hits to 254 proteins in 123 species: Archae - 0; Bacteria - 0; Metazoa - 91; Fungi - 105; Plants - 49; Viruses - 0; Other Eukaryotes - 10 (sou…	Non-structural maintenance of chromosomes element 1 homolog	HC	0.927051	0.475272	0.231989	0.2626	1.08807	0.701481	0.337383	0.776676	0.666738	0.417057	0.727377	0.432621	0.570711	0.771761	0.686008	2.2112	6.55994	3.72149	3.50865	2.31024	1.1948	1.12808	0.659567	0.798022	0.921145
HORVU0Hr1G010680	9.7	mitochondrial electron transport / ATP synthesis.cytochrome c oxidase	(gnl|cdd|29934 : 499.0) no description available & (p05502|cox1_sorbi : 414.0) Cytochrome c oxidase subunit 1 (EC 1.9.3.1) (Cytochrome c oxidase polypeptide I) - Sorghum bicolor (Sorghum) (Sorghum vulgare) & (atmg01360 : 409.0) cytochrome c oxidase subunit 1; cytochrome oxidase (COX1); CONTAINS InterPro DOMAIN/s: Cytochrome c oxidase, subunit I bacterial type (InterPro:IPR014241), Cytochrome c ox…	Cytochrome c oxidase subunit 1	HC	3.89396	4.15822	4.53663	3.30682	4.74807	4.69799	8.48533	4.00054	9.50296	4.48605	20.5565	13.8418	9.34598	14.413	7.36592	3.57227	1.69827	2.60371	2.23716	2.11346	6.23531	3.57864	5.10674	4.11739	8.0328
HORVU0Hr1G010690	9.6	mitochondrial electron transport / ATP synthesis.cytochrome c	(loc_osm1g00520.1 : 335.0) no description available & (atmg00180 : 224.0) cytochrome c biogenesis orf452; cytochrome C biogenesis 452 (CCB452); LOCATED IN: endomembrane system; BEST Arabidopsis thaliana protein match is: unknown protein (TAIR:AT2G07815.1). & (reliability: 448.0) & (original description: no original description)	Cytochrome c biogenesis FC	HC	21.5758	20.4809	24.8905	25.3046	28.5248	19.1352	23.4347	15.95	22.8278	27.3865	14.2475	15.5583	11.8333	15.2066	24.3419	25.1055	19.2975	22.2562	21.4088	16.2068	51.4738	35.2133	52.6823	58.9555	54.3278
HORVU0Hr1G010740	27.3.99	RNA.regulation of transcription.unclassified	(loc_os08g13580.1 : 814.0) no description available & (at1g64260 : 146.0) MuDR family transposase; FUNCTIONS IN: zinc ion binding; INVOLVED IN: biological_process unknown; LOCATED IN: cellular_component unknown; EXPRESSED IN: shoot apex, embryo, leaf whorl, flower, seed; EXPRESSED DURING: F mature embryo stage, petal differentiation and expansion stage, E expanded cotyledon stage, D bilateral sta…		LC	15.5175	11.2459	7.74263	7.72373	9.59101	12.4352	12.9868	11.6012	9.60738	9.9734	11.1689	11.7508	10.2596	9.88563	12.1445	14.7136	4.40162	4.22714	3.9503	5.00732	21.2872	8.25662	6.5064	8.51397	9.65157
HORVU0Hr1G010750	35.2	not assigned.unknown	(loc_os06g50110.1 : 430.0) no description available & (at2g32760 : 240.0) unknown protein; Has 35333 Blast hits to 34131 proteins in 2444 species: Archae - 798; Bacteria - 22429; Metazoa - 974; Fungi - 991; Plants - 531; Viruses - 0; Other Eukaryotes - 9610 (source: NCBI BLink). & (gnl|cdd|38107 : 91.6) no description available & (reliability: 480.0) & (original description: no original descripti…	UV radiation resistance-associated gene protein	HC	15.5917	11.1968	9.52194	10.8061	11.78	13.8935	13.8611	10.3474	8.85784	8.75826	13.7868	13.9045	9.67921	7.62008	9.98685	11.0319	17.4704	13.85	12.9923	10.0559	16.2554	22.4171	13.5889	15.5245	11.5988
HORVU0Hr1G010760	35.2	not assigned.unknown	(original description: no original description)	unknown function	HC	0.137323	0.110094	0.0510214	0.0776491	0.0175771	0.165229	0.0872842	0.0219181	0.0750331	0.0397826	0.0894347	0.0463436	0.0795051	0.0677369	0.0645676	5.98085	26.7879	13.9745	12.0269	11.0458	3.20961	4.57823	2.28951	1.69951	2.00383
HORVU0Hr1G010770	35.2	not assigned.unknown	no hits & (original description: no original description)	undescribed protein	HC	1.16746	5.26472	9.55677	7.68055	8.40337	1.42428	1.23784	10.4436	11.5125	10.7418	1.30472	1.10792	6.12127	13.157	12.1837	3.76402	0.927454	1.75668	2.86331	2.60981	5.06193	0.579464	1.774	2.77347	1.82533
HORVU0Hr1G010780					LC	0.22543	0.23046	0.132725	0	0.158125	0.04826	0.146924	0.15886	0.243561	0	0.236817	0.149083	0.110913	0.579438	0	0.551196	1.04676	0.235164	0.464913	0.915344	0.450439	0.824957	0.205854	0.128595	0.410669
HORVU0Hr1G010790	35.2	not assigned.unknown	(loc_os12g10650.1 : 258.0) no description available & (at1g26750 : 152.0) unknown protein; Has 44 Blast hits to 44 proteins in 16 species: Archae - 0; Bacteria - 0; Metazoa - 0; Fungi - 0; Plants - 44; Viruses - 0; Other Eukaryotes - 0 (source: NCBI BLink). & (reliability: 304.0) & (original description: no original description)	unknown protein; Has 44 Blast hits to 44 proteins in 16 species: Archae - 0; Bacteria - 0; Metazoa - 0; Fungi - 0; Plants - 44; Viruses - 0; Other Eukaryotes - 0 (source: NCBI BLink).	HC	27.2837	23.2396	27.2743	27.0929	32.5654	23.7451	23.4665	28.1384	29.1005	26.2558	24.0038	23.6645	23.5346	27.689	34.3136	50.4282	65.558	58.7928	56.9648	47.2026	43.9372	66.9541	75.0783	73.5928	54.6531
HORVU0Hr1G010800	35.1	not assigned.no ontology	(loc_os11g03670.1 : 241.0) no description available & (at5g19750 : 218.0) Peroxisomal membrane 22 kDa (Mpv17/PMP22) family protein; FUNCTIONS IN: molecular_function unknown; INVOLVED IN: biological_process unknown; LOCATED IN: peroxisomal membrane, chloroplast, chloroplast envelope; EXPRESSED IN: 22 plant structures; EXPRESSED DURING: 13 growth stages; CONTAINS InterPro DOMAIN/s: Mpv17/PMP22 (Int…	Peroxisomal membrane 22 kDa (Mpv17/PMP22) family protein	HC	8.30704	2.49761	1.06065	0.965762	4.27332	7.60361	5.61831	2.76003	2.62398	2.83094	7.45647	6.82591	3.43074	4.8595	7.60235	9.18486	8.77012	13.7908	17.2918	23.6138	9.58975	11.336	9.42307	8.754	17.5913
HORVU0Hr1G010810	35.2	not assigned.unknown	no hits & (original description: no original description)	VQ motif family protein expressed	HC	1.15905	0.951959	0.262768	0.692406	0.524992	0.958639	0.955284	0.257554	0.166373	0.0749522	1.06217	0.870326	0.417462	0.0733906	0	1.55658	2.66688	2.37593	2.52181	2.21916	2.79889	2.42712	1.94841	1.17055	1.94329
HORVU0Hr1G010840	35.2	not assigned.unknown	(original description: no original description)	D-isomer specific 2-hydroxyacid dehydrogenase family protein	HC	0.0850258	0.166599	0.181629	0.0745364	0.153374	0.0627909	0.095175	0.0977809	0.200465	0.10268	0.083626	0.0531367	0.161122	0.131438	0.14829	0.436324	0.116958	0.191527	0.0670101	0.155539	0.355081	0.148349	0.170758	0.286051	0.176862
HORVU0Hr1G010870	34.11	transport.NDP-sugars at the ER	(loc_os12g05780.2 : 486.0) no description available & (at4g09810 : 407.0) Nucleotide-sugar transporter family protein; CONTAINS InterPro DOMAIN/s: Protein of unknown function DUF250 (InterPro:IPR004853); BEST Arabidopsis thaliana protein match is: Nucleotide-sugar transporter family protein (TAIR:AT1G34020.1); Has 1601 Blast hits to 1598 proteins in 182 species: Archae - 0; Bacteria - 0; Metazoa …	Nucleotide-sugar transporter family protein	HC	48.5628	156.042	141.374	105.189	89.2138	38.5154	43.8877	153.525	145.942	106.282	37.4617	37.0002	110.407	143.624	103.07	47.5824	228.86	90.7404	80.2625	67.2583	58.213	182.816	98.2227	102.427	98.8111
HORVU0Hr1G010890	31.4	cell.vesicle transport	(gnl|cdd|35513 : 138.0) no description available & (loc_os09g04110.2 : 133.0) no description available & (at1g62020 : 128.0) Coatomer, alpha subunit; FUNCTIONS IN: structural molecule activity, transporter activity; INVOLVED IN: intracellular protein transport, vesicle-mediated transport, ER to Golgi vesicle-mediated transport; LOCATED IN: COPI vesicle coat, plasma membrane, CUL4 RING ubiquitin l…	Coatomer alpha subunit	HC	0.132902	0.39918	0.461566	0.23938	0.455416	0.178406	0.0463903	0.391567	0.52168	0.305802	0.0661365	0.0944143	0.29583	0.633417	0.462401	0.489677	0.814498	0.488279	0.534958	0.70022	0.439219	0.79723	0.838134	1.50413	0.862506
HORVU0Hr1G010910	29.8	protein.assembly and cofactor ligation	(at5g49940 : 110.0) Encodes a protein containing the NFU domain and functions as a molecular scaffold for iron-sulfur cluster assembly and delivery. Homologous to the cyanobacterial CNFU protein and is targeted to the chloroplast.; NIFU-like protein 2 (NFU2); FUNCTIONS IN: structural molecule activity; INVOLVED IN: chloroplast organization, iron-sulfur cluster assembly; LOCATED IN: chloroplast; E…	NifU-like protein 4 mitochondrial	HC	0.0592202	0.151767	0.29922	0.414109	0.172348	0.0554522	0.135173	0	0.130101	0.0692963	0.134656	0.0540178	0.0929375	0.177236	0.121432	0.427003	0.171409	0.155958	0.0597304	0.0724712	0.454695	0.232182	0.357795	0.398301	0.0769225
HORVU0Hr1G010920	35.1	not assigned.no ontology	(loc_os12g07670.1 : 917.0) no description available & (gnl|cdd|36491 : 851.0) no description available & (at1g10950 : 822.0) Encodes an Arabidopsis Transmembrane nine (TMN) protein. Transmembrane nine (TM9) proteins are localized in the secretory pathway of eukaryotic cells and are involved in cell adhesion and phagocytosis.; transmembrane nine 1 (TMN1); LOCATED IN: integral to membrane, Golgi ap…	Transmembrane 9 superfamily member 1	HC	1.47488	1.81941	2.89034	3.03265	2.02567	0.959892	0.564978	2.3767	2.75608	2.96407	1.06633	0.952109	1.47044	2.9	3.05378	1.87823	7.50182	3.64381	3.58564	3.63843	2.72572	4.27562	3.53834	3.1696	2.62554
HORVU0Hr1G010930					LC	1.09371	0.928189	0.468791	0.562549	1.19045	0.649081	0.385328	0.698235	0.389615	0.710858	0.498566	0.481708	0.398227	0.939636	0.77251	2.57264	1.48701	1.31919	0.879722	0.972999	1.81133	1.72846	1.02482	0.887536	1.15489
HORVU0Hr1G011120					LC	0	0.0966058	0.102858	0.199121	0	0	0	0.201483	0.206031	0.639621	0	0	0.37472	0	0	0	0.104211	0.256599	0.187092	0.17128	0	0	0.230563	0	0.225958
HORVU0Hr1G011290					LC	6.26314	7.55466	9.1535	4.48509	5.76741	4.12823	4.88542	9.85031	7.18564	4.88542	4.56731	7.38539	8.93575	7.52476	4.9688	8.37194	9.63364	7.24015	4.77665	7.64904	11.1073	12.2065	7.36869	6.82807	5.82278
HORVU0Hr1G011310	29.5.7	protein.degradation.metalloprotease	(loc_os12g37640.1 : 470.0) no description available & (at1g09300 : 327.0) Metallopeptidase M24 family protein; FUNCTIONS IN: metallopeptidase activity, manganese ion binding, metalloexopeptidase activity, aminopeptidase activity; INVOLVED IN: proteolysis, cellular process; EXPRESSED IN: 18 plant structures; EXPRESSED DURING: 10 growth stages; CONTAINS InterPro DOMAIN/s: Peptidase M24B, X-Pro dipe…	Xaa-Pro dipeptidase	HC	9.7447	6.17894	7.83159	7.11353	7.40217	7.88512	6.6625	7.68478	7.00283	8.07773	7.53546	6.66356	6.58127	8.83752	7.57314	16.5424	9.15317	7.21745	7.31063	7.55871	16.0898	11.6397	11.4078	12.5543	8.6054
HORVU0Hr1G011470	29.7.13	protein.glycosylation.alpha-1,4-fucosyltransferase(alpha-1,4-FucT)	(loc_os12g07290.1 : 663.0) no description available & (at1g71990 : 472.0) This gene encodes a Lewis-type alpha 1,4-fucosyltransferase; fucosyltransferase 13 (FUT13); FUNCTIONS IN: transferase activity, transferring glycosyl groups, fucosyltransferase activity; INVOLVED IN: Lewis a epitope biosynthetic process; LOCATED IN: endomembrane system, membrane; EXPRESSED IN: 9 plant structures; EXPRESSED …		LC	0.172129	0.496602	0.10729	0.361228	0.105588	0.204317	0.238893	0.299239	0.375681	0	0.135717	0.135529	0.350915	0.260847	0.277459	0.282407	0.505772	0.629418	0.573857	0.305406	0.266427	0.506918	0.397771	0.461139	0.300584
HORVU0Hr1G011490					LC	41.1693	57.8576	50.3526	39.1812	38.4463	29.648	43.4675	55.1578	47.1847	39.4338	37.3072	43.4787	57.1372	56.5798	49.9453	61.2307	86.6842	77.1133	66.4141	53.3237	92.6793	116.512	94.6188	92.526	76.9646
HORVU0Hr1G011500	35.2	not assigned.unknown	(original description: no original description)	undescribed protein	HC	1.73892	2.45355	3.52238	1.54388	1.97716	1.21309	1.16411	3.38404	6.07007	2.26995	1.41052	1.15045	3.00523	4.77356	1.40583	2.4371	9.85313	5.38124	2.65441	2.54248	2.6244	9.22291	12.4822	10.3603	6.24163
HORVU0Hr1G011510	29.2.1.1.2.1.3	protein.synthesis.ribosomal protein.prokaryotic.mitochondrion.30S subunit.S3	(loc_os12g34130.1 : 993.0) no description available & (p27928|rt03_maize : 922.0) Mitochondrial ribosomal protein S3 - Zea mays (Maize) & (atmg00090 : 714.0) ribosomal protein S3; RESISTANCE TO PSEUDOMONAS SYRINGAE 3 (RPS3); CONTAINS InterPro DOMAIN/s: K Homology, prokaryotic type (InterPro:IPR009019), Ribosomal protein S3, N-terminal (InterPro:IPR008282), Ribosomal protein S3, C-terminal (InterP…	30S ribosomal protein S3	HC	256.241	192.912	262.366	219.063	196.715	236.018	198.795	197.094	241.669	252.384	215.129	198.467	180.466	214.496	298.819	619.908	357.835	369.445	278.828	239.21	898.726	488.784	649.133	785.447	524.462
HORVU0Hr1G011520	29.2.1.1.2.1.4	protein.synthesis.ribosomal protein.prokaryotic.mitochondrion.30S subunit.S4	(loc_osm1g00400.1 : 527.0) no description available & (atmg00290 : 400.0) encodes a mitochondrial ribosomal protein S4, a constituent of the small subunit of the ribosomal complex; mitochondrial ribosomal protein S4 (RPS4); FUNCTIONS IN: structural constituent of ribosome, protein binding; INVOLVED IN: translation; LOCATED IN: mitochondrion, mitochondrial small ribosomal subunit; EXPRESSED IN: cu…	Ribosomal protein S4 mitochondrial	HC	171.137	163.57	156.541	103.314	95.5062	157.932	161.259	163.259	168.948	124.169	153.081	160.341	141.332	173.178	255.781	261.211	345.085	177.778	156.205	138.162	267.908	435.865	322.522	242.594	190.562
HORVU0Hr1G011530					LC	1.78904	3.85253	3.63695	2.31478	1.32919	0.773874	1.23521	4.19925	4.16224	1.84558	0.782268	1.32046	2.99719	4.35167	3.22247	0.45922	8.16742	5.80283	2.79849	1.36852	2.22238	8.3742	9.28514	8.97116	5.62774
HORVU0Hr1G011540					LC	6.1689	11.1178	9.09097	7.04582	6.46857	5.37846	6.14885	12.188	11.3207	8.64216	5.26136	5.0255	11.3921	12.7239	10.8591	3.22833	15.2937	13.5222	9.54622	6.3552	9.48622	21.348	19.3269	21.4554	18.882
HORVU0Hr1G011550	9.7	mitochondrial electron transport / ATP synthesis.cytochrome c oxidase	(loc_osm1g00110.1 : 583.0) no description available & (p14852|cox3_orysa : 547.0) Cytochrome c oxidase subunit 3 (EC 1.9.3.1) (Cytochrome c oxidase polypeptide III) - Oryza sativa (Rice) & (atmg00730 : 519.0) Encodes cytochrome c oxidase subunit 3.; cytochrome c oxidase subunit 3 (COX3); CONTAINS InterPro DOMAIN/s: Cytochrome c oxidase, subunit III (InterPro:IPR000298); BEST Arabidopsis thaliana …		LC	44.7228	52.6366	48.3614	43.9934	44.57	39.5249	48.2011	41.8498	40.1571	50.1268	37.5469	39.2688	32.2835	36.453	45.8696	32.5676	39.3481	36.9924	28.5444	28.8244	68.0843	66.4832	58.927	65.2794	66.6959
HORVU0Hr1G011560	29.1.10	protein.aa activation.methionine-tRNA ligase	(q9zts1|sym_orysa : 1500.0) Probable methionyl-tRNA synthetase (EC 6.1.1.10) (Methionine--tRNA ligase) (MetRS) - Oryza sativa (Rice) & (loc_os06g31210.1 : 1500.0) no description available & (at4g13780 : 1201.0) methionine--tRNA ligase, putative / methionyl-tRNA synthetase, putative / MetRS, putative; FUNCTIONS IN: methionine-tRNA ligase activity, tRNA binding, aminoacyl-tRNA ligase activity, nucl…	Methionine--tRNA ligase	HC	2.7245	2.31817	3.40878	2.8693	3.81788	2.04699	1.90216	3.10025	1.71739	3.0528	1.71415	1.96199	2.41795	2.96807	2.9978	5.36454	5.68313	6.86842	4.58527	6.07186	4.97788	6.30557	3.90008	4.02148	4.67014
HORVU0Hr1G011570	29.4	protein.postranslational modification	(q75v57|sapk9_orysa : 613.0) Serine/threonine-protein kinase SAPK9 (EC 2.7.11.1) (Osmotic stress/abscisic acid-activated protein kinase 9) - Oryza sativa (Rice) & (loc_os12g39630.1 : 613.0) no description available & (at4g33950 : 555.0) Encodes calcium-independent ABA-activated protein kinase, a member of SNF1-related protein kinases (SnRK2) whose activity is activated by ionic (salt) and non-ion…	Protein kinase superfamily protein	HC	0	0	0	0	1.01775	0	0	0	1.47574	0	0	0.0226276	0.0251157	0	0.0513775	0	0	0.0231025	0	0.0545236	0	0	0	0.724234	0
HORVU0Hr1G011600	34.99	transport.misc	(loc_os12g39420.9 : 440.0) no description available & (at2g26510 : 321.0) permease; pigment defective embryo 135 (PDE135); FUNCTIONS IN: transmembrane transporter activity; INVOLVED IN: transport, transmembrane transport; LOCATED IN: membrane; EXPRESSED IN: 22 plant structures; EXPRESSED DURING: 13 growth stages; CONTAINS InterPro DOMAIN/s: Xanthine/uracil/vitamin C permease (InterPro:IPR006043);…	nucleobase-ascorbate transporter 7	HC	0.124499	0.0973512	0.301294	0	0.417209	0.11738	0.0895025	0.024088	0.11179	0.224853	0.175217	0.112981	0.100907	0.300202	0.403588	0.113549	0.163713	0.084291	0.253304	0	0.140079	0.163832	0.258143	0.50368	0.0613009
HORVU0Hr1G011620	35.2	not assigned.unknown	no hits & (original description: no original description)	cellulose synthase-like D5	HC	0	0	0	0	0	0	0.112279	0	0	0	0	0	0	0	0	0	0	6.66972	4.56242	4.81894	0	0	0	0	0
HORVU0Hr1G011630	35.2	not assigned.unknown	no hits & (original description: no original description)	Far-red impaired response protein-like	HC	0	0.142092	0	0	0	0.0880712	0.0431324	0	0	0	0.0416398	0.0425478	0	0	0	0	0.0537943	0	0	0	0	0.188624	0.119018	0.138413	0.122171
HORVU0Hr1G011720	35.2	not assigned.unknown	(original description: no original description)	Major pollen allergen Bet v 1-B	HC	0	0.0187669	0	0.0447112	0.0423042	0	0.0182775	0	0	0.0478741	0	0.0185078	0.0433274	0.0443941	0	0.0227151	3.63245	1.16142	1.19316	1.84878	0	2.14589	1.02462	1.08243	1.22812
HORVU0Hr1G011840	35.2	not assigned.unknown	(original description: no original description)	unknown function	HC	0.383106	0.450703	0.480023	0.377946	0.578404	0.371467	0.214807	0.345458	0.3978	0.372403	0.394975	0.279808	0.371536	0.493007	0.61092	0.475564	0.417075	0.51517	0.353048	0.340436	0.60701	0.574093	0.719819	1.14165	1.00238
HORVU0Hr1G011860	29.3.5	protein.targeting.peroxisomes	(loc_os12g32330.1 : 312.0) no description available & (at5g43140 : 244.0) Peroxisomal membrane 22 kDa (Mpv17/PMP22) family protein; FUNCTIONS IN: molecular_function unknown; INVOLVED IN: biological_process unknown; LOCATED IN: integral to membrane, peroxisomal membrane; EXPRESSED IN: 22 plant structures; EXPRESSED DURING: 13 growth stages; CONTAINS InterPro DOMAIN/s: Mpv17/PMP22 (InterPro:IPR0072…	Peroxisomal membrane 22 kDa (Mpv17/PMP22) family protein	HC	0.480591	0.431224	0.278821	0.379332	0.656098	0.369299	0.223708	0.432327	0.576928	0.521258	0.437045	0.204364	0.581611	0.741323	0.555959	0.781255	1.05533	2.05123	2.33004	2.0241	1.11315	1.94728	3.24168	3.45582	2.50098
HORVU0Hr1G011870					LC	1.26256	0.475434	0.175874	0.418423	1.09451	0.950859	0.454956	0.660446	0.635255	0.475643	1.04489	0.366442	0.605614	0.622117	0.599695	2.89553	0.532395	0.56035	0.520116	0.679283	2.94304	1.60383	1.2551	1.94358	2.07783
HORVU0Hr1G011930					LC	0.337173	0.248607	0.159376	0.141553	0.395524	0.254217	0.197895	0.270547	0.160612	0.158919	0.258079	0.275901	0.444452	0.395485	0.324319	1.87445	5.19422	1.61097	1.44794	1.33024	1.18291	4.99352	1.36492	1.16563	1.02713
HORVU0Hr1G011950					LC	0.136984	0.0638275	0	0.11511	0.339394	0.114727	0.0942566	0.108435	0.225674	0.0398331	0.0877912	0.167954	0.155069	0.178536	0.230786	2.01405	1.89952	0.906519	1.2443	0.785296	1.62512	1.92805	1.04057	1.84865	0.813213
HORVU0Hr1G011980					LC	0.529957	0.63022	0.590608	0.611623	0.790727	0.32224	0.290503	0.577263	0.792375	0.695625	0.319165	0.250215	0.641994	0.806284	0.809937	1.91129	0.639813	0.898063	0.851393	0.755058	0.73608	0.79087	1.07022	1.1931	0.771249
HORVU0Hr1G012050	35.2	not assigned.unknown	no hits & (original description: no original description)	undescribed protein	HC	1.00911	1.17683	1.34978	1.35607	0.804261	0.862997	0.6181	1.16195	1.22014	0.817405	0.796135	0.563254	1.51585	1.47347	1.72362	0.923164	0.873098	1.48482	1.3332	1.07848	1.03634	1.94475	2.12947	2.491	1.95165
HORVU0Hr1G012110	31.2	cell.division	(loc_os09g33980.1 : 333.0) no description available & (at1g05910 : 233.0) cell division cycle protein 48-related / CDC48-related; FUNCTIONS IN: nucleoside-triphosphatase activity, nucleotide binding, ATP binding; EXPRESSED IN: 17 plant structures; EXPRESSED DURING: 7 growth stages; CONTAINS InterPro DOMAIN/s: ATPase, AAA-type, core (InterPro:IPR003959), ATPase, AAA+ type, core (InterPro:IPR003593…		LC	0.204225	0.162835	0.0974487	0.0935516	0.0896758	0.11475	0.180105	0.0388793	0.0886087	0.188277	0.52549	0.440202	0.165297	0.0795936	0.163599	0.626364	1.17206	0.482215	0.0869583	0.716385	0.70534	0.319767	0.36707	0.231852	0.22456
HORVU0Hr1G012140	20.1	stress.biotic	(loc_os09g04490.1 : 271.0) no description available & (at3g49750 : 192.0) receptor like protein 44 (RLP44); INVOLVED IN: signal transduction; LOCATED IN: plasma membrane; EXPRESSED IN: 21 plant structures; EXPRESSED DURING: 13 growth stages; CONTAINS InterPro DOMAIN/s: Leucine-rich repeat (InterPro:IPR001611); BEST Arabidopsis thaliana protein match is: receptor like protein 57 (TAIR:AT5G65830.1)…	Leucine-rich repeat receptor-like protein kinase family protein	HC	0.0925432	0.565913	2.43367	4.51564	3.8681	0.0201362	0.165869	0	0.602411	1.31702	0.132984	0.103365	0.141262	0.192827	0.502393	0.387978	3.65227	4.01567	3.28254	2.81306	0.32215	7.0131	9.95092	10.6833	6.96811
HORVU0Hr1G012190	28.99	DNA.unspecified	(loc_os09g04440.1 : 1536.0) no description available & (at5g35970 : 1089.0) P-loop containing nucleoside triphosphate hydrolases superfamily protein; FUNCTIONS IN: hydrolase activity, DNA binding, ATP binding; INVOLVED IN: biological_process unknown; LOCATED IN: chloroplast, chloroplast envelope; EXPRESSED IN: 22 plant structures; EXPRESSED DURING: 13 growth stages; CONTAINS InterPro DOMAIN/s: Re…	DNA-binding protein SMUBP-2	HC	0.774102	0.526176	0.274751	0.331883	0.435499	0.47916	0.293678	0.495937	0.373613	0.341775	0.46124	0.355606	0.516698	0.473594	0.501446	1.07952	0.869237	0.929462	1.0159	0.991199	0.964119	0.818348	0.716599	0.653304	1.31214
HORVU0Hr1G012230	26.28	misc.GDSL-motif lipase	(loc_os09g04624.1 : 231.0) no description available & (gnl|cdd|58514 : 183.0) no description available & (at4g26790 : 157.0) GDSL-like Lipase/Acylhydrolase superfamily protein; FUNCTIONS IN: hydrolase activity, acting on ester bonds, carboxylesterase activity; INVOLVED IN: lipid metabolic process; LOCATED IN: endomembrane system; EXPRESSED IN: 18 plant structures; EXPRESSED DURING: 9 growth stage…	GDSL esterase/lipase	HC	0.0602084	0.562993	1.18176	0.588233	0.193484	0.0436088	0.0879009	0.369592	0.352774	0.419491	0.0433455	0.0635871	0.0867915	0.186364	0.272128	0.204232	0.112539	0.10293	0.0826408	0.0215331	0.213593	0.179739	0.669568	0.726271	0.413303
HORVU0Hr1G012240					LC	0.0440838	0.0571699	0.0163872	0.0680753	0.065255	0.012892	0.0129683	0.0745372	0.161662	0.0685025	0.0262858	0.0131765	0.105027	0.0314986	0.0595238	0.0851258	0.164718	0.139575	0.0298072	0.0867367	0.182324	0.199806	0.101919	0.213053	0.191408
HORVU0Hr1G012260	35.2	not assigned.unknown	no hits & (original description: no original description)	undescribed protein	HC	2.01379	1.23847	1.43042	1.48338	2.00422	1.90405	1.06395	1.04241	1.10551	1.44465	1.69163	1.27657	1.07118	1.39882	1.87881	6.10502	1.89498	2.06762	1.87168	2.51311	4.80181	1.03203	1.42477	1.84217	2.84922
HORVU0Hr1G012270					LC	0.494302	0.520751	0.183067	0.762539	0.423096	0.374374	0.30165	0.712803	0.500531	0.525239	0.281388	0.294278	0.26827	0.527866	0.293662	1.02801	0.480519	0.652264	0.806722	0.461193	0.630925	0.203841	0.502364	0.476019	1.1183
HORVU0Hr1G012300	35.1	not assigned.no ontology	(loc_os03g26030.1 : 415.0) no description available & (at5g12290 : 286.0) Encodes a mitochondrial outer membrane protein, involved in galactoglycerolipid biosynthesis. The dgd1 mutant phenotype is suppressed in the dgs1 mutant background.; DGD1 SUPPRESSOR 1 (DGS1); INVOLVED IN: galactolipid biosynthetic process, hydrogen peroxide biosynthetic process; LOCATED IN: mitochondrial outer membrane, mit…	Dgd1 suppressor 1 isoform 1	HC	0.0450242	0.0627572	0.0143788	0.101957	0.13934	0.0507654	0.0287488	0.0429156	0.0568327	0.0259506	0.0164405	0.0233473	0.11933	0.0645666	0.0744874	0.35833	0.187184	0.124665	0.160014	0.0953045	0.321562	0.126535	0.21778	0.205361	0.147383
HORVU0Hr1G012330					LC	0.243192	0.0216181	0	0.0538188	0	0.169229	0.0818811	0.0213055	0	0	0.219159	0.188911	0.0681087	0	0.0440076	2.45114	0.0129108	0.218797	0.177187	0.384357	3.30926	0.0266404	0.0274993	0	0.0567904
HORVU0Hr1G012340					LC	0.452597	0.0349449	0.0128683	0.0107525	0	0.352246	0.127414	0.0628071	0.0652838	0.0100244	0.364302	0.233154	0.0567425	0.0908101	0.0403503	3.4579	0.0215151	0.178089	0.160118	0.363854	9.40238	0.0514537	0.0433192	0.0522455	0.149313
HORVU0Hr1G012350	35.2	not assigned.unknown	no hits & (original description: no original description)	ORF protein	HC	0	0	0	0	0	0	0	0	0	0	0	0	0.0482396	0	0	0.332096	0	0	0	0	1.24559	0	0	0	0
HORVU0Hr1G012380					LC	0.442942	0.435611	0.482375	0.367809	0.367773	0.515681	0.326862	0.660319	0.611076	0.361537	0.335871	0.145084	0.741531	0.393854	0.247858	1.11022	0.129474	0.380518	0.501113	0.369052	1.17326	0.607705	0.14992	0.651685	0.222746
HORVU0Hr1G012410	26.22	misc.short chain dehydrogenase/reductase (SDR)	(loc_os09g04730.1 : 369.0) no description available & (at4g05530 : 289.0) Encodes a peroxisomal member of the short-chain dehydrogenase/reductase (SDR) family of enzymes. Loss of IBR1 function causes increased resistance to indole-3-butyric acid without affecting plant responses to IAA, NAA, and 2,4-D. This enzyme may be responsible for catalyzing a dehydrogenation step in the beta-oxidation-like…	Dehydrogenase/reductase SDR family member 4	HC	34.8165	39.0411	42.8822	39.4258	42.7182	31.8127	36.3404	41.2151	46.3846	45.0189	26.7357	30.0044	32.873	41.9197	51.2159	48.337	21.1291	33.3574	32.1397	34.8925	59.7949	29.2752	45.0181	43.662	37.8609
HORVU0Hr1G012440					LC	0.0388957	0.0355476	0	0	0	0	0	0	0	0	0	0	0	0	0	0	0.134415	1.41709	0.566799	0.438265	0.0541049	0	0	0	0
HORVU0Hr1G012460	31.1	cell.organisation	(q6k439|pap2_orysa : 362.0) Probable plastid-lipid-associated protein 2, chloroplast precursor (Fibrillin-like protein 2) - Oryza sativa (Rice) & (loc_os09g04790.1 : 362.0) no description available & (at4g22240 : 288.0) Plastid-lipid associated protein PAP / fibrillin family protein; FUNCTIONS IN: structural molecule activity; INVOLVED IN: biological_process unknown; LOCATED IN: thylakoid, thylak…	Plastid-lipid-associated protein chloroplastic	HC	10.7273	4.34623	3.99718	2.90946	5.75541	12.7929	9.02671	4.23474	3.55792	4.579	14.2059	12.446	5.6585	4.77528	6.39331	4.84783	0.456032	1.85304	2.16162	3.43724	9.16136	1.20196	2.61353	2.93489	6.93382
HORVU0Hr1G012470					LC	9.85302	3.80777	4.55542	4.59058	4.58339	10.1916	6.33222	5.00026	6.25876	4.90423	10.7029	9.98861	4.57413	6.19493	9.69997	7.81809	0.698075	2.77354	1.59748	4.85813	9.14073	1.62266	5.22547	5.6345	10.3338
HORVU0Hr1G012480	31.1	cell.organisation	(q6k439|pap2_orysa : 209.0) Probable plastid-lipid-associated protein 2, chloroplast precursor (Fibrillin-like protein 2) - Oryza sativa (Rice) & (loc_os09g04790.1 : 209.0) no description available & (at4g04020 : 164.0) Fibrillin precursor protein. The fibrillin preprotein, but not the mature protein interacts with ABI2. Regulated by abscisic acid response regulators. Involved in abscisic acid-me…		LC	1.0004	0.315266	0.534763	0.230395	0.937142	0.842975	0.70119	0.486808	0.456881	0.521772	1.50781	0.844205	0.607821	0.719652	0.539378	0.59806	0	0.258186	0.208841	0.468381	1.11873	0.137586	0.314617	0.582163	1.10188
HORVU0Hr1G012490	27.3.36	RNA.regulation of transcription.Argonaute	(loc_os01g16870.4 : 1082.0) no description available & (at2g27040 : 1043.0) AGO4 is a member of a class of PAZ/PIWI domain containing proteins involved in siRNA mediated gene silencing.Loss of function mutations have reduced site specific CpNpG and CpHpH methylation and increased susceptibility to bacterial pathogens.; ARGONAUTE 4 (AGO4); CONTAINS InterPro DOMAIN/s: Domain of unknown function DUF…	Argonaute family protein	HC	2.17575	0.652096	0.468479	0.437578	2.35864	2.01546	1.41104	0.918756	0.364064	0.45531	2.00746	1.54883	1.37167	0.831845	0.754617	3.75016	8.05081	11.706	10.6418	8.55514	1.93367	0.847191	0.583635	0.643766	0.712805
HORVU0Hr1G012510	30.4.4	signalling.phosphinositides.phosphoinositide phospholipase C	(loc_os12g37560.1 : 731.0) no description available & (at2g40116 : 529.0) Phosphoinositide-specific phospholipase C family protein; FUNCTIONS IN: phospholipase C activity, phosphoinositide phospholipase C activity, phosphoric diester hydrolase activity; INVOLVED IN: signal transduction, intracellular signaling pathway, lipid metabolic process; LOCATED IN: cellular_component unknown; CONTAINS Inte…	Phosphoinositide phospholipase C 6	HC	7.09992	6.89345	18.665	19.3523	18.6914	8.18091	6.44127	7.5201	10.4779	17.7123	9.35583	8.40143	8.40227	9.45786	17.1554	16.6431	23.8799	28.8342	27.6772	27.846	8.40181	14.2462	17.6672	22.0433	17.4888
HORVU0Hr1G012520	35.2	not assigned.unknown	(loc_os09g01360.1 : 292.0) no description available & (at1g26330 : 122.0) DNA binding; FUNCTIONS IN: DNA binding; INVOLVED IN: biological_process unknown; LOCATED IN: nucleus; EXPRESSED IN: 8 plant structures; EXPRESSED DURING: 4 anthesis, F mature embryo stage, petal differentiation and expansion stage, E expanded cotyledon stage, D bilateral stage; CONTAINS InterPro DOMAIN/s: WD40 repeat-like-c…	DNA binding protein	HC	7.0819	3.87878	4.40658	4.1552	6.7276	5.18975	4.52687	3.56937	4.35537	4.31157	4.96008	3.85926	3.74979	4.65041	5.46349	12.644	9.61875	9.453	8.53256	7.20096	11.0597	5.69968	5.86382	5.1634	4.75694
HORVU0Hr1G012610					LC	2.24008	0.478482	0	0	0	3.24938	3.53497	1.73583	1.06114	0	3.70954	5.78826	1.8073	0.631841	0.653068	1.43818	0.169448	0.658839	0.347126	1.48521	2.39066	0.194063	0	0	0.877689
HORVU0Hr1G012630	23.5.3	nucleotide metabolism.deoxynucleotide metabolism.cytosine deaminase	(loc_os09g04210.3 : 521.0) no description available & (at5g24670 : 274.0) Cytidine/deoxycytidylate deaminase family protein; FUNCTIONS IN: hydrolase activity, zinc ion binding, catalytic activity; INVOLVED IN: biological_process unknown; LOCATED IN: cellular_component unknown; EXPRESSED IN: 23 plant structures; EXPRESSED DURING: 13 growth stages; CONTAINS InterPro DOMAIN/s: CMP/dCMP deaminase, zi…	tRNA-specific adenosine deaminase	HC	3.56788	2.77124	3.11192	3.16547	4.9586	3.36713	2.51133	3.77121	3.18078	3.0762	2.90948	2.65556	2.99026	4.72829	4.59276	10.2621	9.05952	8.35176	7.78661	8.87629	6.31098	8.40678	6.54162	6.95393	5.3389
HORVU0Hr1G012710	30.11	signalling.light	(loc_os09g09370.1 : 681.0) no description available & (at5g47800 : 429.0) Phototropic-responsive NPH3 family protein; FUNCTIONS IN: signal transducer activity; INVOLVED IN: response to light stimulus; EXPRESSED IN: 22 plant structures; EXPRESSED DURING: 13 growth stages; CONTAINS InterPro DOMAIN/s: NPH3 (InterPro:IPR004249), BTB/POZ (InterPro:IPR013069), BTB/POZ fold (InterPro:IPR011333), BTB/POZ…	BTB/POZ domain-containing protein	HC	0.184076	0.458462	2.62838	4.46522	1.9867	0.0540152	0.0338134	0.272157	0.526262	0.985604	0	0	0.0185456	0	0.0379374	0.020176	0.877297	0.702763	0.65004	0.461047	0.176005	0.887285	0.81491	0.915292	0.341896
HORVU0Hr1G012810					LC	8.16435	13.5126	4.16703	2.72747	8.8689	7.63706	13.632	6.08703	23.9131	8.56689	4.53436	12.1384	10.294	19.3882	30.9792	1.27986	0.238517	1.59694	0	0	18.0673	0.494593	1.59801	2.24584	4.88883
HORVU0Hr1G012850	35.2	not assigned.unknown	no hits & (original description: no original description)	unknown function	HC	2.94512	2.37345	2.1317	1.71129	0.995563	6.08424	7.75029	2.88926	4.17102	1.1893	8.70403	7.03195	8.78967	7.4236	7.43571	0	0.356066	0.310327	0.25328	0.118029	0.958761	0.547249	0.158881	0	0.16309
HORVU0Hr1G012860	16.2.1.10	secondary metabolism.phenylpropanoids.lignin biosynthesis.CAD	(loc_os09g23550.1 : 549.0) no description available & (gnl|cdd|35246 : 442.0) no description available & (q9zrf1|mtdh_fraan : 412.0) Probable mannitol dehydrogenase (EC 1.1.1.255) (NAD-dependent mannitol dehydrogenase) - Fragaria ananassa (Strawberry) & (at4g37980 : 388.0) elicitor-activated gene 3-1 (ELI3-1); FUNCTIONS IN: oxidoreductase activity, zinc ion binding; INVOLVED IN: response to bacte…	Alcohol dehydrogenase	HC	0.119915	0.0392101	0.0708116	0	0.0445656	0.0937725	0.0895055	0.0824881	0.0430719	0.133964	0.0733999	0.036228	0.122013	0	0	0.279629	0.378982	0.502833	0.574942	0.832441	0.190335	0.0484388	0.446619	0.80372	0.419881
HORVU0Hr1G012910	29.5.11.4.2	protein.degradation.ubiquitin.E3.RING	(loc_os09g20980.1 : 261.0) no description available & (at5g40250 : 182.0) RING/U-box superfamily protein; FUNCTIONS IN: zinc ion binding; EXPRESSED IN: 22 plant structures; EXPRESSED DURING: 13 growth stages; CONTAINS InterPro DOMAIN/s: Zinc finger, RING-type (InterPro:IPR001841), Zinc finger, C3HC4 RING-type (InterPro:IPR018957); BEST Arabidopsis thaliana protein match is: RING/U-box superfamily…	RING finger protein 44	HC	0.0468555	1.45753	9.47173	9.35813	4.14093	0.0138904	0.0426587	1.72295	4.26354	6.43166	0.0253654	0.0282973	0.571357	1.00486	2.94331	2.92988	17.2797	12.2674	8.97231	4.94795	0.0218364	0.400723	0.952356	0.504925	0.0387872
HORVU0Hr1G012920	30.2.3	signalling.receptor kinases.leucine rich repeat III	(loc_os09g23570.1 : 536.0) no description available & (at1g48480 : 345.0) Arabidopsis thaliana receptor-like protein kinase (RKL1) gene; receptor-like kinase 1 (RKL1); FUNCTIONS IN: protein serine/threonine kinase activity, kinase activity, ATP binding; INVOLVED IN: transmembrane receptor protein tyrosine kinase signaling pathway, protein amino acid phosphorylation; LOCATED IN: plasma membrane; E…	receptor-like kinase 1	HC	0.121926	0.266614	0.169037	0	0	0.059801	0.0549938	0.0973965	0	0.0407266	0	0	0.224401	0.0396513	0.0819666	0.0221628	0.593259	0.389796	0.540772	0.392344	0	0.104522	0	0	0
HORVU0Hr1G012930	35.2	not assigned.unknown	no hits & (original description: no original description)	undescribed protein	HC	67.5248	39.4217	3.33435	2.2633	4.90012	69.5025	72.9155	16.1311	3.74055	1.58672	80.623	92.507	40.7801	15.052	8.98604	10.8565	0.650667	1.68489	1.49331	2.72913	33.9887	3.8171	0.797142	0.720577	1.14301
HORVU0Hr1G012940	16.2.1.10	secondary metabolism.phenylpropanoids.lignin biosynthesis.CAD	(loc_os09g23540.1 : 333.0) no description available & (gnl|cdd|35246 : 322.0) no description available & (at4g37980 : 302.0) elicitor-activated gene 3-1 (ELI3-1); FUNCTIONS IN: oxidoreductase activity, zinc ion binding; INVOLVED IN: response to bacterium, plant-type hypersensitive response; EXPRESSED IN: 20 plant structures; EXPRESSED DURING: 13 growth stages; CONTAINS InterPro DOMAIN/s: GroES-li…	Alcohol dehydrogenase	HC	2.15548	17.6761	0.892225	1.1251	0.95825	0.251727	12.2274	2.69817	0.574942	0.133156	0.225796	1.73099	8.84604	1.62643	0.319138	0.780393	6.45339	12.7037	10.8105	6.69318	1.56775	3.94666	6.80645	7.16512	3.02707
HORVU0Hr1G012990	26.7	misc.oxidases - copper, flavone etc	(loc_os01g16750.1 : 202.0) no description available & (at1g21430 : 128.0) YUC11; FUNCTIONS IN: NADP or NADPH binding, oxidoreductase activity, monooxygenase activity, FAD binding, flavin-containing monooxygenase activity; INVOLVED IN: regulation of anatomical structure morphogenesis; LOCATED IN: membrane; EXPRESSED IN: leaf; CONTAINS InterPro DOMAIN/s: Pyridine nucleotide-disulphide oxidoreductas…	Flavin-containing monooxygenase family protein	HC	0.678319	0.222707	0.138396	0.262744	0.235931	1.06022	0.946117	0.544676	0.24745	0.161795	0.963514	1.1783	1.11541	0.975459	0.981869	0.416011	2.79957	5.60209	4.92845	2.70656	0.898826	4.04775	1.14556	0.196241	0.224056
HORVU0Hr1G013030	35.2	not assigned.unknown	(original description: no original description)	Early light-induced protein 1 chloroplastic	HC	0.0557497	0	0	0	0	0	0	0	0	0	0	0	0	0	0	7.15537	0.509453	0.115767	0.462699	0.706439	4.54552	0.0685365	0.141631	0.329423	0.453829
HORVU0Hr1G013040	35.2	not assigned.unknown	(loc_os09g25950.1 : 565.0) no description available & (at4g28020 : 383.0) unknown protein; CONTAINS InterPro DOMAIN/s: Uncharacterised protein family UPF0066 (InterPro:IPR001378); Has 30201 Blast hits to 17322 proteins in 780 species: Archae - 12; Bacteria - 1396; Metazoa - 17338; Fungi - 3422; Plants - 5037; Viruses - 0; Other Eukaryotes - 2996 (source: NCBI BLink). & (gnl|cdd|38153 : 195.0) no …	Nef-associated protein 1	HC	0.785425	1.38501	3.93887	3.03035	4.11196	0.492436	0.719495	2.15549	3.38617	4.01759	0.693174	0.554498	1.71346	3.59603	3.27358	5.37222	6.18378	6.19971	5.4855	5.4507	3.21575	5.76425	5.78554	5.57652	4.65391
HORVU0Hr1G013120	35.2	not assigned.unknown	(original description: no original description)	unknown protein; Has 26 Blast hits to 26 proteins in 10 species: Archae - 0; Bacteria - 0; Metazoa - 0; Fungi - 0; Plants - 26; Viruses - 0; Other Eukaryotes - 0 (source: NCBI BLink).	HC	0.13613	10.5674	11.5106	9.65584	36.7411	0.154163	0.562317	21.4352	14.9684	34.4194	0.212574	0.195335	14.497	12.1487	12.5947	0.0298554	0.593511	3.02418	3.72439	2.85443	0.0750859	3.68848	13.0106	15.3839	7.15383
HORVU0Hr1G013210					LC	0.0817973	0.240783	0.134876	0.0572778	0.140293	0.127784	0.202778	0.222469	0.148546	0.165179	0.107676	0.174836	0.153745	0.133659	0.25167	0.165451	0.126885	0.186377	0.0298709	0.155829	0.223562	0.312273	0.216186	0.230618	0.199359
HORVU0Hr1G013220	4.2.3	glycolysis.plastid branch.glucose-6-phosphate isomerase	(loc_os09g29070.1 : 944.0) no description available & (at4g24620 : 851.0) The PGI1 gene encodes the plastid phospho-glucose (Glc) isomerase. While pgi1-1 mutant has a deficiency in leaf starch synthesis, it accumulates starch in root cap cells. Flowering time of the pgi1-1 mutant is significantly delayed under short-day conditions.; phosphoglucose isomerase 1 (PGI1); FUNCTIONS IN: glucose-6-phosp…	Glucose-6-phosphate isomerase	HC	0.266022	0.0709494	0.104801	0.0504969	0.0505049	0.0474432	0.0461462	0.0693663	0.0864352	0.0890756	0.051345	0.0534708	0.53116	0.0194243	0.108374	0.100913	0.0868385	0.0607627	0.0612012	0.149829	0.054669	0.13667	0.254232	0.143357	0.204276
HORVU0Hr1G013230					LC	0.0565284	0.0294978	0.0319113	0	0	0.0278267	0.0252536	0	0	0	0.0511872	0.155613	0.145964	0.117731	0.192705	9.02229	10.7589	17.3835	19.8685	20.666	2.28555	2.29693	0.529652	0.283874	0.225883
HORVU0Hr1G013240	35.2	not assigned.unknown	(original description: no original description)	Threonine endopeptidase	HC	0.398407	0.186224	0.0372299	0.0720723	0.432889	0.262252	0.243801	0	0.0716415	0.357206	0.30531	0.211484	0.136635	0.065792	0.20408	3.66903	4.40849	3.45973	3.55039	3.4982	1.85492	3.23817	1.25368	1.06713	0.606185
HORVU0Hr1G013250	31.3	cell.cycle	(loc_os09g29100.1 : 179.0) no description available & (gnl|cdd|35875 : 143.0) no description available & (at5g65420 : 129.0) Encodes a D-type cyclin CYCD4;1 that physically interacts with CDC2A and is expressed during vascular tissue development, embryogenesis, and formation of lateral root primordia. Its expression is upregulated early during germination.Involved in stomatal cell lineage prolife…	CYCLIN D4;1	HC	0	0	0	0	0	0	0.0388424	0	0	0	0.0374983	0.0384468	0	0	0	3.03392	3.30124	6.28268	6.38391	8.18375	0.838353	0.767386	0.267635	0	0
HORVU0Hr1G013340	35.2	not assigned.unknown	no hits & (original description: no original description)	Fructose-16-bisphosphatase cytosolic	HC	1.5781	0.856984	0.0990694	0.0478022	0.134709	1.4977	1.72796	0.345248	0.141286	0.0708812	1.50309	1.89052	0.737325	0.278477	0.263264	0.515092	1.94718	1.4688	1.17073	0.520161	2.06101	0.717469	1.00984	0.668494	0.452722
HORVU0Hr1G013370					LC	0.0817466	0.162868	0.126522	0.191349	0.210987	0.0929995	0.112517	0.0906962	0.1188	0.18187	0.116849	0.073293	0.0559741	0.0825997	0.103237	0.125809	0.13525	0.0915064	0.056971	0.0582376	0.03527	0.0867752	0.140555	0.150173	0.0407934
HORVU0Hr1G013740	35.2	not assigned.unknown	(original description: no original description)	unknown function	HC	3.46141	16.3832	15.2027	13.2229	18.3359	2.31288	4.20046	18.3495	18.7329	20.1348	2.39948	2.85164	11.9564	19.1449	29.4096	1.06767	1.64787	1.19698	0.829621	0.920996	9.38033	3.99163	4.38004	5.4157	7.98716
HORVU0Hr1G013770	30.5	signalling.G-proteins	(loc_os03g53070.1 : 208.0) no description available & (gnl|cdd|38352 : 172.0) no description available & (gnl|cdd|86276 : 149.0) no description available & (ipr004895 : 103.0857) Prenylated rab acceptor PRA1 & (at5g07110 : 96.7) prenylated RAB acceptor 1.B6 (PRA1.B6); CONTAINS InterPro DOMAIN/s: Prenylated rab acceptor PRA1 (InterPro:IPR004895); BEST Arabidopsis thaliana protein match is: prenyla…	PRA1 (Prenylated rab acceptor) family protein	HC	7.11713	4.19096	2.80703	2.51826	2.20544	4.86263	5.64246	3.86966	2.97187	2.3343	5.37767	4.50806	5.62675	4.46126	3.19491	5.16383	2.72839	2.83585	2.38371	2.32616	8.07846	3.43557	4.75924	3.97153	4.81454
HORVU0Hr1G013830	30.2.22	signalling.receptor kinases.proline extensin like	(loc_os03g56470.1 : 517.0) no description available & (at2g18470 : 494.0) Proline-rich extensin-like receptor kinase 4. Functions at an early stage of ABA signalling inhibiting primary root cell elongation by perturbing Ca2+ homeostasis.; roline-rich extensin-like receptor kinase 4 (PERK4); CONTAINS InterPro DOMAIN/s: Protein kinase, ATP binding site (InterPro:IPR017441), Protein kinase, catalyti…	Protein kinase superfamily protein	HC	0.00781277	8.61009	18.5964	13.7751	4.05025	0.00772129	0.114624	11.3885	17.999	10.0559	0	0.00709556	3.65144	6.53582	5.42376	0.017393	0.0173163	0.0387676	0	0.0191951	0	0.109379	0.108873	0.0829973	0.0203741
HORVU0Hr1G013850	8.1.7	TCA / org transformation.TCA.succinate dehydrogenase	(q6zdy8|dhsa_orysa : 1055.0) Succinate dehydrogenase [ubiquinone] flavoprotein subunit, mitochondrial precursor (EC 1.3.5.1) (FP) (Flavoprotein subunit of complex II) - Oryza sativa (Rice) & (loc_os07g04240.1 : 1055.0) no description available & (at5g66760 : 1031.0) One of two genes in Arabidopsis that encode a flavoprotein subunit of the mitochondrial succinate dehydrogenase complex.; succinate …	Succinate dehydrogenase [ubiquinone] flavoprotein subunit mitochondrial	HC	104.329	106.245	153.789	156.043	182.51	99.3296	90.8725	116.425	136.375	151.032	92.9556	88.0748	90.7534	111.172	116.77	129.371	171.966	181.692	159.709	153.928	223.345	250.408	453.605	639.79	566.317
HORVU0Hr1G013870	35.2	not assigned.unknown	no hits & (original description: no original description)	undescribed protein	HC	1.02286	1.63931	1.06863	0.68558	0.151143	1.05819	0.997043	0.569842	1.30279	0.347796	1.20156	0.739281	0.0745975	1.74987	0.882779	2.0397	1.58844	0.892032	0.150092	0.178879	2.23875	1.38807	0	2.12386	2.75048
HORVU0Hr1G013890	1.2.2	PS.photorespiration.glycolate oxydase	(loc_os03g57220.2 : 90.1) no description available & (p05414|gox_spiol : 83.2) Peroxisomal (S)-2-hydroxy-acid oxidase (EC 1.1.3.15) (Glycolate oxidase) (GOX) (Short chain alpha-hydroxy acid oxidase) - Spinacia oleracea (Spinach) & (at3g14420 : 82.4) Aldolase-type TIM barrel family protein; FUNCTIONS IN: glycolate oxidase activity; INVOLVED IN: oxidation reduction, metabolic process; LOCATED IN: a…	Peroxisomal (S)-2-hydroxy-acid oxidase	HC	17.613	26.6947	42.5852	35.9245	50.69	18.8769	22.155	35.9391	52.3845	61.9368	16.334	18.9922	25.2894	34.9929	69.5794	6.76244	4.00991	4.81158	4.1397	4.21789	13.8594	6.26776	8.19443	8.60149	9.68226
HORVU0Hr1G013900	1.2.2	PS.photorespiration.glycolate oxydase	(loc_os03g57220.2 : 542.0) no description available & (at3g14415 : 520.0) Aldolase-type TIM barrel family protein; FUNCTIONS IN: glycolate oxidase activity, oxidoreductase activity, FMN binding, catalytic activity; INVOLVED IN: oxidation reduction, metabolic process; LOCATED IN: peroxisome; EXPRESSED IN: guard cell, leaf; CONTAINS InterPro DOMAIN/s: Aldolase-type TIM barrel (InterPro:IPR013785), …	L-lactate dehydrogenase	HC	0.903368	55.1854	256.932	272.991	317.856	0.537649	1.08992	146.256	366.575	463.709	0.321554	0.529776	31.3843	186.798	444.934	0.0677988	0.0505953	0.249144	0.348302	0.718379	0.453682	0.351023	3.39721	4.42995	7.58328
HORVU0Hr1G013910	35.2	not assigned.unknown	no hits & (original description: no original description)	undescribed protein	HC	4.25289	3.62861	3.01128	1.91042	2.7248	4.53029	4.035	4.66147	3.74345	2.91528	4.11836	4.22488	5.04	5.75381	4.14815	2.45439	5.17987	3.78546	4.61776	5.62565	4.89369	2.97051	2.21132	1.58343	2.4171
HORVU0Hr1G013940	35.2	not assigned.unknown	no hits & (original description: no original description)	Chitobiosyldiphosphodolichol beta-mannosyltransferase	HC	7.99622	15.8845	3.01019	0.583253	2.08852	8.54884	10.335	9.33174	5.16037	2.02461	10.6228	9.93915	8.67084	6.33359	1.24137	2.0764	3.54397	0.22987	1.29891	1.03119	0.181234	0.918687	0.461988	0	0
HORVU0Hr1G013950	35.2	not assigned.unknown	(original description: no original description)	G-box binding factor 3	HC	58.4666	10.3977	1.54226	1.93105	5.07958	62.8022	50.4318	7.62864	1.92809	1.98214	66.315	59.9869	15.0342	3.59573	2.82329	37.1061	0.370133	2.67007	3.81513	4.48976	55.5984	1.03111	1.00535	2.87974	5.87519
HORVU0Hr1G014040	11.9.3.5	lipid metabolism.lipid degradation.lysophospholipases.phosphoinositide phospholipase C	(loc_os03g30130.2 : 616.0) no description available & (at1g13680 : 431.0) PLC-like phosphodiesterases superfamily protein; FUNCTIONS IN: phospholipase C activity, phosphoric diester hydrolase activity; INVOLVED IN: intracellular signaling pathway, lipid metabolic process; LOCATED IN: endomembrane system; EXPRESSED IN: embryo, flower, seed; EXPRESSED DURING: F mature embryo stage, petal differenti…	PI-PLC X domain-containing protein	HC	0	0	0.0377704	0.0784523	0.715115	0	0.0613651	0.0862684	0.0726816	0.782912	0	0	0	0	0.139698	0	0	0	0	0	0	0	0	0	0
HORVU0Hr1G014050	33.4.3	development.organ development.shoot development.shoot development	(loc_os12g06610.1 : 825.0) no description available & (at3g55510 : 391.0) REBELOTE (RBL); INVOLVED IN: floral meristem determinacy; LOCATED IN: nucleus; EXPRESSED IN: 23 plant structures; EXPRESSED DURING: 13 growth stages; CONTAINS InterPro DOMAIN/s: Uncharacterised protein family UPF0120 (InterPro:IPR005343); BEST Arabidopsis thaliana protein match is: Noc2p family (TAIR:AT2G18220.1); Has 382 B…	Nucleolar complex protein 2 homolog	HC	0	0.0407859	0.0469782	0.0420333	0	0	0.0176383	0	0	0.0391871	0.221363	0	0	0	0.0536894	0.0426501	0.0204635	1.63413	0.077588	0.0723126	0	0.0736638	0.290302	0.182066	0
HORVU0Hr1G014070	29.5	protein.degradation	(loc_os03g60460.1 : 1004.0) no description available & (at5g13520 : 742.0) peptidase M1 family protein; FUNCTIONS IN: metallopeptidase activity, binding, zinc ion binding; INVOLVED IN: proteolysis, leukotriene biosynthetic process; LOCATED IN: cellular_component unknown; EXPRESSED IN: 18 plant structures; EXPRESSED DURING: 7 growth stages; CONTAINS InterPro DOMAIN/s: Peptidase M1, membrane alanin…	Leukotriene A-4 hydrolase homolog	HC	0.145558	0.18742	0.272613	0.190246	0.365241	0.0948391	0.152294	0.296279	0.314084	0.220914	0.139706	0.131506	0.191452	0.29232	0.266215	0.0746166	0.203305	0.289745	0.256613	0.0885735	0.171401	0.256811	0.383236	0.764453	0.484246
HORVU0Hr1G014100	31.1	cell.organisation	(q84tx2|scrl1_orysa : 284.0) SCAR-like protein 1 - Oryza sativa (Rice) & (loc_os03g60240.2 : 284.0) no description available & (at2g38440 : 239.0) Encodes a subunit of the WAVE complex. The WAVE complex is required for activation of ARP2/3 complex which functions in actin microfilament nucleation and branching. Mutations cause defects in both the actin and microtubule cytoskeletons that result in…	SCAR homolog 2	HC	8.00103	11.7177	12.7717	11.2991	11.2475	5.92056	4.43805	10.4402	14.4095	9.99836	5.65754	4.95833	9.08393	13.2629	12.5861	11.3527	15.1049	12.3104	10.6814	11.5267	9.37848	18.8175	17.4733	15.6698	14.421
HORVU0Hr1G014110	35.2	not assigned.unknown	(original description: no original description)	SCAR-like protein 1	HC	14.7985	21.7001	23.6916	21.2476	20.3169	11.8846	9.94636	21.3346	23.8483	18.306	11.3819	10.2026	18.429	25.023	22.7343	20.6453	27.2925	21.5477	21.7917	21.3551	19.8557	29.1107	28.5367	30.6731	28.4347
HORVU0Hr1G014120	35.2	not assigned.unknown	(original description: no original description)	CASP-like protein 4B3	HC	0.529416	1.24677	0.309501	0.807641	1.06778	0.240259	0.658195	0.362283	0.143042	0.290812	0.464888	0.717366	0.474411	0.273498	0.591282	0.229676	0.075312	0.0618137	0.132812	0	0.545708	0.494877	0	0.382653	0.362877
HORVU0Hr1G014130					LC	1.05207	2.95209	1.21153	0.563302	4.06618	0.975217	3.33748	3.33297	1.14279	3.32707	4.58265	2.80747	2.16371	2.70051	2.49595	2.65587	0.894037	0	1.61096	2.08441	3.64112	1.30593	0.324202	1.51708	3.39875
HORVU7Hr1G106540	2.2.2.1.3	major CHO metabolism.degradation.starch.starch cleavage.AGL	(q43763|aglu_horvu : 1538.0) Alpha-glucosidase precursor (EC 3.2.1.20) (Maltase) - Hordeum vulgare (Barley) & (loc_os06g46284.2 : 1253.0) no description available & (at5g11720 : 994.0) Glycosyl hydrolases family 31 protein; FUNCTIONS IN: hydrolase activity, hydrolyzing O-glycosyl compounds; INVOLVED IN: carbohydrate metabolic process; LOCATED IN: apoplast, vacuole, plant-type cell wall; EXPRESSED…	Alpha-glucosidase	HC	6.1516	226.293	1601.69	2201.01	692.214	0.326884	4.12723	118.951	252.265	890.352	0.193185	1.95881	36.799	60.9171	132.802	4.27866	123.258	172.495	83.1165	41.4364	20.3099	1259.8	1618.86	1066.87	294.751
HORVU0Hr1G014170	20.2.1	stress.abiotic.heat	(loc_os03g60790.1 : 201.0) no description available & (at5g59610 : 171.0) Chaperone DnaJ-domain superfamily protein; FUNCTIONS IN: unfolded protein binding, heat shock protein binding; INVOLVED IN: protein folding; EXPRESSED IN: 24 plant structures; EXPRESSED DURING: 15 growth stages; CONTAINS InterPro DOMAIN/s: Molecular chaperone, heat shock protein, Hsp40, DnaJ (InterPro:IPR015609), Heat shock…	Chaperone protein DnaJ	HC	0.327779	0.956834	2.09859	2.28118	0.830353	0.492278	0.353909	1.53846	1.56615	1.26065	0.315513	0.520498	0.751985	0.862563	0.893376	0.580434	0.535068	1.11801	1.14747	1.10491	0.447745	0.455601	0.711429	1.0106	0.78537
HORVU0Hr1G014200	35.2	not assigned.unknown	(original description: no original description)	Orphans transcription factor	HC	0.299175	0.273514	0.335611	0.219253	0.261211	0.238546	0.212118	0.341349	0.301046	0.152925	0.198964	0.12299	0.563382	0.135461	0.392784	0.0286877	0.128357	0.235387	0.0913037	0.15568	0	0.150013	0.085405	0	0.0561306
HORVU0Hr1G014210	9.3	mitochondrial electron transport / ATP synthesis.electron transfer flavoprotein	(loc_os03g61920.1 : 449.0) no description available & (at1g50940 : 363.0) Encodes the electron transfer flavoprotein ETF alpha, a putative subunit of the mitochondrial electron transfer flavoprotein complex (ETF beta is At5g43430.1) in Arabidopsis. Mutations of the ETF beta gene results in accelerated senescence and early death compared to wild-type during extended darkness.; electron transfer fl…	Electron transfer flavoprotein subunit alpha	HC	0.256971	0.470958	0.210879	0.862086	0.492308	0.515367	0.404637	0.141014	0.722208	0.415144	0.379375	0.427182	0.300335	0.366362	0.777997	0.258055	0.119705	0.328457	0.218901	0.216161	0.555329	0	0.49475	0.400955	0.664956
HORVU0Hr1G014240	9.3	mitochondrial electron transport / ATP synthesis.electron transfer flavoprotein	(loc_os03g61920.1 : 305.0) no description available & (at1g50940 : 216.0) Encodes the electron transfer flavoprotein ETF alpha, a putative subunit of the mitochondrial electron transfer flavoprotein complex (ETF beta is At5g43430.1) in Arabidopsis. Mutations of the ETF beta gene results in accelerated senescence and early death compared to wild-type during extended darkness.; electron transfer fl…	Electron transfer flavoprotein subunit alpha	HC	1.15572	0.990712	1.31965	1.53925	2.25048	1.01292	1.19554	0.640041	0.84107	1.86585	0.741301	0.90783	0.78782	0.695336	2.62305	1.0762	0.220807	0.322879	0.497829	0.431859	1.80132	0.422203	1.02596	2.99073	1.873
HORVU0Hr1G014270	29.2.2.3.5	protein.synthesis.ribosome biogenesis.Pre-rRNA processing and modifications.DExD-box helicases	(loc_os05g22920.1 : 489.0) no description available & (at1g17690 : 365.0) FUNCTIONS IN: molecular_function unknown; INVOLVED IN: biological_process unknown; LOCATED IN: nucleus; EXPRESSED IN: 24 plant structures; EXPRESSED DURING: 13 growth stages; CONTAINS InterPro DOMAIN/s: Digestive organ expansion factor, predicted (InterPro:IPR010678); Has 25006 Blast hits to 13379 proteins in 904 species: A…	U3 small nucleolar RNA-associated protein 25	HC	13.2048	4.92428	5.37459	5.49416	9.03961	12.0589	8.61839	4.71593	5.14154	5.98283	11.0911	8.83707	5.36099	7.08724	7.85751	31.2752	26.8359	18.4186	16.5686	17.5881	21.8109	28.3706	12.2893	10.8831	11.0635
HORVU0Hr1G014400	2.2.1.3.2	major CHO metabolism.degradation.sucrose.invertases.cell wall	(q5jjv0|inv4_orysa : 563.0) Beta-fructofuranosidase, insoluble isoenzyme 4 precursor (EC 3.2.1.26) (Sucrose hydrolase 4) (Invertase 4) (Cell wall beta-fructosidase 4) (OsCIN4) - Oryza sativa (Rice) & (loc_os01g73580.1 : 563.0) no description available & (gnl|cdd|35449 : 361.0) no description available & (at1g55120 : 359.0) Encodes a protein with fructan exohydrolase (FEH) activity acting on levan…	Beta-fructofuranosidase insoluble isoenzyme 4	HC	0	0	0	0	0	0	0	0	0	0	0	0	0	0	0	0.244154	0.622504	0.521817	0.110562	0.292675	0.0364667	0.327848	0.173824	0.339165	0.265241
HORVU0Hr1G014420	2.2.1.3.2	major CHO metabolism.degradation.sucrose.invertases.cell wall	(q5jjv0|inv4_orysa : 210.0) Beta-fructofuranosidase, insoluble isoenzyme 4 precursor (EC 3.2.1.26) (Sucrose hydrolase 4) (Invertase 4) (Cell wall beta-fructosidase 4) (OsCIN4) - Oryza sativa (Rice) & (loc_os01g73580.1 : 210.0) no description available & (at1g55120 : 110.0) Encodes a protein with fructan exohydrolase (FEH) activity acting on levan-type fructans (6-FEH, levanase). The enzyme does n…		LC	0	0	0	0	0	0	0	0	0	0	0	0	0	0	0	0.519862	1.84666	1.57761	1.01263	1.90605	0.213362	1.43438	1.49286	0.895954	0.545537
HORVU0Hr1G014430					LC	0	0	0	0	0	0	0	0	0	0	0.105199	0	0	0	0	0.740183	1.37898	1.25013	2.18022	0	0	0.316937	0	0	1.28691
HORVU0Hr1G014460	20.2.5	stress.abiotic.light	(loc_os03g63770.6 : 502.0) no description available & (at1g32230 : 172.0) Encodes a protein belonging to the (ADP-ribosyl)transferase domain-containing subfamily of WWE protein-protein interaction domain protein family. Superoxide radicals are necessary and sufficient to propagate cell death or lesion formation in rcd1 mutants. Without stress treatment, RCD1 is localized in the nucleus. Under hig…	Inactive poly [ADP-ribose] polymerase RCD1	HC	0.0681216	0.141218	0.10904	0.0524658	0.0502922	0.0198717	0.0216449	0.0218044	0	0	0.0198092	0.142352	0	0.0443841	0	0.794894	0.0476119	0.0210047	0	0	0.247914	0.140628	0.169861	0.052951	0.17173
HORVU0Hr1G014490	34.19.1	transport.Major Intrinsic Proteins.PIP	(q6k215|pip22_orysa : 400.0) Probable aquaporin PIP2.2 (Plasma membrane intrinsic protein 2.2) (OsPIP2.2) - Oryza sativa (Rice) & (loc_os02g41860.2 : 400.0) no description available & (at2g37170 : 395.0) a member of the plasma membrane intrinsic protein subfamily PIP2. localizes to the plasma membrane and exhibits water transport activity in Xenopus oocyte. expressed specifically in the vascular …	Aquaporin-like superfamily protein	HC	0	0.0273837	0	0	0	0	0	0.0676627	0	0	0	0.023739	0	0	0.0528209	0	4.49143	3.08025	2.03384	1.53093	0.0366377	8.59179	5.33491	3.40614	1.33452
HORVU0Hr1G014510	35.2	not assigned.unknown	(original description: no original description)	unknown function	HC	0	0	0.00898235	0	0.0164526	0	0	0	0	0	0.00736384	0	0	0	0.0222106	0.163932	1.52463	1.29906	1.51136	1.59509	0.0659416	0.404775	0.392543	0.471499	0.388971
HORVU0Hr1G014580	35.2	not assigned.unknown	no hits & (original description: no original description)	F-box domain containing protein expressed	HC	0.584922	1.05587	1.38024	1.26898	1.28507	0.192603	0.35053	0.829074	1.4826	1.09046	0.177332	0.101904	0.830072	1.4699	1.27499	0.0492786	0	0	0	0	0.0582365	0.054291	0	0	0
HORVU0Hr1G014630	29.4	protein.postranslational modification	(loc_os09g37840.1 : 1125.0) no description available & (at1g61610 : 589.0) S-locus lectin protein kinase family protein; FUNCTIONS IN: in 6 functions; INVOLVED IN: protein amino acid phosphorylation, recognition of pollen; LOCATED IN: endomembrane system; EXPRESSED IN: 7 plant structures; EXPRESSED DURING: 6 growth stages; CONTAINS InterPro DOMAIN/s: Curculin-like (mannose-binding) lectin (InterP…	Protein kinase superfamily protein	HC	1.14518	1.12785	0.832989	0.953316	1.68696	0.893191	1.01705	1.26926	1.07027	0.889674	0.619014	0.756149	1.14324	1.01391	1.25943	0.0378709	0.0552583	0.0544224	0.0400914	0.138148	0.665086	0.320098	0.465447	0.628844	1.0204
HORVU0Hr1G014720	35.2	not assigned.unknown	no hits & (original description: no original description)	Leaf-specific thionin	HC	0	0	0	0	0	0	0	0	0	0	0	0	0	0	0	0	0.0466777	0.268181	0	0.578131	0	0.113696	0.051332	0	0
HORVU0Hr1G014750	35.2	not assigned.unknown	(original description: no original description)	thionin 2.1	HC	0	0	0.175163	0	0.289016	0	0	0.148098	0	0	0	0	0	0	0	0.233602	3.16734	20.3326	36.4879	53.3125	0.280394	1.02721	5.71005	3.19026	8.56424
HORVU0Hr1G014760	31.1	cell.organisation	(loc_os02g01180.1 : 254.0) no description available & (gnl|cdd|30083 : 135.0) no description available & (at1g20060 : 123.0) ATP binding microtubule motor family protein; FUNCTIONS IN: microtubule motor activity, ATP binding; INVOLVED IN: microtubule-based movement; LOCATED IN: chloroplast; CONTAINS InterPro DOMAIN/s: Kinesin, motor region, conserved site (InterPro:IPR019821), Kinesin, motor doma…	kinesin 3	HC	0.0605036	0.119105	0.296013	0.284861	0	0.235667	0.16873	0	0	0	0.262282	0.166649	0.252621	0.240981	0.249077	1.56899	4.09094	9.65687	7.48231	6.18021	0.7525	0.38067	0.383818	0	0.334747
HORVU0Hr1G014770	31.1	cell.organisation	(loc_os02g01180.1 : 190.0) no description available & (at1g20060 : 148.0) ATP binding microtubule motor family protein; FUNCTIONS IN: microtubule motor activity, ATP binding; INVOLVED IN: microtubule-based movement; LOCATED IN: chloroplast; CONTAINS InterPro DOMAIN/s: Kinesin, motor region, conserved site (InterPro:IPR019821), Kinesin, motor domain (InterPro:IPR001752); BEST Arabidopsis thaliana …	kinesin 2	HC	0.0587795	0	0	0	0	0.0587758	0	0	0.130065	0	0	0.0529781	0	0	0	0.482769	3.18772	6.02815	5.18024	3.73188	0.0767347	0.0713596	0.0736602	0	0
HORVU0Hr1G014900	27.3.30	RNA.regulation of transcription.Trihelix, Triple-Helix transcription factor family	(loc_os02g01380.2 : 222.0) no description available & (at1g76880 : 126.0) Duplicated homeodomain-like superfamily protein; CONTAINS InterPro DOMAIN/s: SANT, DNA-binding (InterPro:IPR001005), MYB-like (InterPro:IPR017877); BEST Arabidopsis thaliana protein match is: Duplicated homeodomain-like superfamily protein (TAIR:AT1G76890.2); Has 4096 Blast hits to 3293 proteins in 319 species: Archae - 0; …	Trihelix transcription factor GT-2	HC	12.9572	5.57976	8.4813	12.2691	18.7715	9.4416	5.98013	5.73073	5.19743	7.91871	6.59926	5.38494	4.83035	5.41533	5.1868	28.2631	12.6701	16.7588	19.6003	19.4254	32.5675	16.7392	19.1935	17.9538	14.1985
HORVU0Hr1G014950	29.4.1.57	protein.postranslational modification.kinase.receptor like cytoplasmatic kinase VII	(loc_os03g24930.2 : 171.0) no description available & (at1g61590 : 116.0) Protein kinase superfamily protein; FUNCTIONS IN: protein serine/threonine kinase activity, protein kinase activity, kinase activity, ATP binding; INVOLVED IN: protein amino acid phosphorylation; LOCATED IN: chloroplast; EXPRESSED IN: 6 plant structures; EXPRESSED DURING: 4 anthesis, petal differentiation and expansion stag…	Protein kinase superfamily protein	HC	0	0.265369	0.656894	0	0	0	0.0474274	1.74975	0.463881	0.248453	0.0860981	0.145813	1.58011	4.06195	3.37831	0	0	0	0	0	0	0	0	0	0
HORVU0Hr1G014960	26.28	misc.GDSL-motif lipase	(loc_os02g01980.1 : 448.0) no description available & (gnl|cdd|58514 : 316.0) no description available & (at5g45950 : 228.0) GDSL-like Lipase/Acylhydrolase superfamily protein; FUNCTIONS IN: hydrolase activity, acting on ester bonds, carboxylesterase activity; INVOLVED IN: lipid metabolic process; LOCATED IN: endomembrane system; EXPRESSED IN: 20 plant structures; EXPRESSED DURING: 13 growth stag…	GDSL esterase/lipase	HC	2.57691	0.884777	1.39902	1.42608	2.53094	2.44731	1.47896	0.963919	1.33934	2.17388	1.99555	1.89687	1.20905	1.72011	2.1396	5.65321	2.47947	3.41216	3.19459	3.88573	3.511	1.73701	2.63356	3.01689	2.47984
HORVU0Hr1G014970	28.1.3.2.1	DNA.synthesis/chromatin structure.histone.core.H2A	(p54348|h2b5_maize : 81.3) Histone H2B.5 (H2B) - Zea mays (Maize) & (loc_os08g38300.1 : 81.3) no description available & (at5g59910 : 80.1) HTB4; FUNCTIONS IN: DNA binding; INVOLVED IN: nucleosome assembly; LOCATED IN: nucleolus; EXPRESSED IN: 24 plant structures; EXPRESSED DURING: 13 growth stages; CONTAINS InterPro DOMAIN/s: Histone H2B (InterPro:IPR000558), Histone-fold (InterPro:IPR009072), H…		LC	0	0.12779	0	0	0	0	0.0587599	0	0	0	0	0	0	0	0	0.0769898	2.30269	1.96289	0.247245	0	0	0	0	0	0
HORVU0Hr1G015030	35.2	not assigned.unknown	no hits & (original description: no original description)	unknown function	HC	1.66877	1.34348	1.27031	1.45418	2.63169	1.57021	1.27826	1.41061	1.43273	1.69587	1.32648	1.27058	1.38121	1.44394	2.57144	3.11741	1.67845	2.33556	2.37217	2.60757	3.88308	2.838	2.78226	3.46149	3.25641
HORVU0Hr1G015140					LC	0.137342	0.142111	0	0.147624	0.303661	0.0599921	0.123894	0.174173	0.146742	0.158067	0.177096	0.123216	0.422921	0	0.188561	0.235512	0.606947	0.549895	0.694677	0	0.0999912	0.600548	0.949553	0.159857	0.175463
HORVU0Hr1G015230	20.1	stress.biotic	(loc_os12g10710.1 : 662.0) no description available & (gnl|cdd|39857 : 202.0) no description available & (gnl|cdd|85132 : 181.0) no description available & (at3g14470 : 179.0) NB-ARC domain-containing disease resistance protein; FUNCTIONS IN: protein binding; INVOLVED IN: apoptosis, defense response; LOCATED IN: endomembrane system; EXPRESSED IN: 23 plant structures; EXPRESSED DURING: 14 growth s…	NB-ARC domain-containing disease resistance protein	HC	0	0.0575132	0.171784	0.174105	0.212702	0	0.0163253	0.0534227	0.0826431	0.0434745	0	0	0	0.0396524	0.0877924	0.0231616	1.21273	2.96178	2.69394	1.81398	0	0.264059	0.38782	0	0.0906362
HORVU0Hr1G015250					LC	9.57886	5.0837	5.22194	5.86905	5.66534	9.41608	6.94738	5.42064	3.86694	3.15626	9.323	8.39173	5.89501	5.98966	4.17593	15.095	7.68299	5.29373	4.01375	4.01204	12.6845	6.08932	4.82029	4.39488	4.40368
HORVU0Hr1G015260	35.2	not assigned.unknown	no hits & (original description: no original description)	Chromosome 3B genomic scaffold cultivar Chinese Spring	HC	1.28309	1.79245	2.58375	2.16278	3.33637	0.7228	0.635657	2.05271	1.6728	1.75807	0.500363	0.52671	2.09327	1.72929	2.0916	21.2416	18.363	10.547	12.1265	12.5697	10.5742	19.2527	7.27019	4.68589	3.95649
HORVU0Hr1G015280	30.2.10	signalling.receptor kinases.leucine rich repeat X	(loc_os02g05950.1 : 1071.0) no description available & (at1g72300 : 586.0) Encodes a leucine-rich repeat receptor kinase (LRR-RK) involved in the perception of PSY1. PSY1 is an 18-aa tyrosine-sulfated glycopeptide encoded by AT5G58650 that promotes cellular proliferation and expansion.; Leucine-rich receptor-like protein kinase family protein; CONTAINS InterPro DOMAIN/s: Protein kinase, ATP bindi…	Leucine-rich receptor-like protein kinase family protein	HC	0.0458247	0.0448468	0.0129098	0	0.0332774	0.0443682	0.0306493	0.0617205	0	0.0539663	0.00927326	0	0.0466833	0	0.149582	0.0960512	0.914969	0.375416	0.280536	0.128141	0.096718	0.119524	0.206412	0.0607167	0.0297047
HORVU0Hr1G015370	35.2	not assigned.unknown	(loc_os02g06380.1 : 352.0) no description available & (gnl|cdd|68247 : 251.0) no description available & (at5g67210 : 211.0) Protein of unknown function (DUF579); CONTAINS InterPro DOMAIN/s: Protein of unknown function DUF579 (InterPro:IPR021148), Conserved hypothetical protein CHP01627 (InterPro:IPR006514); BEST Arabidopsis thaliana protein match is: Protein of unknown function (DUF579) (TAIR:AT…	Protein of unknown function (DUF579)	HC	3.4255	2.70583	0.562205	0.258687	0.248232	4.57838	4.68577	1.57377	1.0155	0.534472	5.42734	4.07781	3.99526	1.45885	0.624849	1.41812	0.406734	0.749672	0.578089	0.210524	3.37868	0.707036	0.635942	0.372816	0.973562
HORVU0Hr1G015380	29.4	protein.postranslational modification	(loc_os02g06570.2 : 657.0) no description available & (at5g07070 : 503.0) Encodes CBL-interacting protein kinase 2 (CIPK2).; CBL-interacting protein kinase 2 (CIPK2); FUNCTIONS IN: protein serine/threonine kinase activity, protein kinase activity, kinase activity, ATP binding; INVOLVED IN: signal transduction, protein amino acid phosphorylation; LOCATED IN: cellular_component unknown; EXPRESSED I…	serine/threonine protein kinase 1	HC	20.1475	12.9164	11.2466	10.3212	13.2508	17.8869	18.2325	11.7329	9.47971	9.86865	18.1866	16.8262	15.4921	11.3182	13.8478	15.0113	11.1353	10.2043	10.7275	9.61225	20.4528	8.10312	11.3633	16.7743	16.4969
HORVU0Hr1G015390	35.1.20	not assigned.no ontology.formin homology 2 domain-containing protein	(loc_os02g06580.1 : 910.0) no description available & (at5g54650 : 417.0) Encodes a protein with similarity to formins that is involved in cytokinesis. Loss of function mutations exhibit delayed cellularization during endosperm development. FH5 is expressed in the endosperm and the protein localizes to the cell plate. FH5 was shown to be a maternally expressed imprinted gene.; formin homology5 (F…	Formin-like protein 10	HC	7.60168	31.0375	46.2194	34.847	22.0037	6.70697	8.30831	30.6128	39.0895	38.0218	6.14802	6.70665	24.2935	28.016	29.8851	4.37112	7.74392	5.55807	5.17606	4.77912	5.37907	4.15346	5.18449	4.21363	3.448
HORVU0Hr1G015400					LC	0.959	0.626709	0.477071	0.592082	0.286379	0.54968	0.932102	0.766451	0.564889	0.129795	0.535929	0.751116	0.865664	1.03685	0.616886	0.676635	0.288744	0.0598035	0.547364	0	1.74547	0.310885	0.481718	0.30152	0.157987
HORVU0Hr1G015410	35.2	not assigned.unknown	no hits & (original description: no original description)	Cleavage and polyadenylation specificity factor subunit 4	HC	2.34701	2.37776	1.77718	2.43212	1.62461	2.31007	1.32164	2.48551	2.23388	1.47283	2.3861	1.67301	2.04338	3.18914	1.62007	14.1182	3.8977	3.74644	3.44634	4.45941	14.427	4.40934	5.05786	3.88665	3.34235
HORVU0Hr1G015420	35.2	not assigned.unknown	no hits & (original description: no original description)	EH domain-containing protein 1	HC	0	0.00699331	0	0	0.0221849	0.0135417	0	0.0168588	0.0341715	0	0	0.013817	0.0235737	0.016543	0.0153457	0.206599	1.1097	2.42579	2.11058	1.30217	0.0219294	0.320409	0.269309	0.124976	0.246374
HORVU0Hr1G015440	35.2	not assigned.unknown	no hits & (original description: no original description)	Ethylene responsive transcription factor 4	HC	3.69354	4.72439	4.50227	2.62941	6.03356	2.22004	3.02375	4.86503	3.03144	3.62972	1.72437	2.24727	3.09545	2.95426	2.87328	11.9949	4.85114	5.86383	5.82231	6.83845	11.2327	4.83358	9.39486	10.5327	13.0289
HORVU0Hr1G015450	35.2	not assigned.unknown	(loc_os02g06390.1 : 216.0) no description available & (at5g47830 : 137.0) unknown protein; Has 35333 Blast hits to 34131 proteins in 2444 species: Archae - 798; Bacteria - 22429; Metazoa - 974; Fungi - 991; Plants - 531; Viruses - 0; Other Eukaryotes - 9610 (source: NCBI BLink). & (reliability: 274.0) & (original description: no original description)	unknown protein; Has 35333 Blast hits to 34131 proteins in 2444 species: Archae - 798; Bacteria - 22429; Metazoa - 974; Fungi - 991; Plants - 531; Viruses - 0; Other Eukaryotes - 9610 (source: NCBI BLink).	HC	36.0743	17.8186	5.24698	2.86829	7.20683	37.29	33.4682	14.7415	6.17507	3.97803	36.4885	33.1472	22.9035	10.5411	8.33434	29.4317	6.33948	8.04802	7.74756	10.6654	28.8078	5.26223	6.13538	7.35688	12.5732
HORVU0Hr1G015460					LC	4.01898	9.78003	5.40127	5.56335	2.91	2.77048	6.51816	6.72997	4.9559	5.21416	3.27667	2.15788	12.5137	5.93477	2.51219	3.03131	5.97632	1.79656	3.05323	3.59484	4.59118	10.3761	7.34747	7.66497	6.68775
HORVU0Hr1G015530	30.2.8.2	signalling.receptor kinases.leucine rich repeat VIII.VIII-2	(loc_os02g06930.1 : 659.0) no description available & (at1g16670 : 452.0) Protein kinase superfamily protein; FUNCTIONS IN: protein serine/threonine kinase activity, protein kinase activity, kinase activity, ATP binding; INVOLVED IN: protein amino acid phosphorylation; LOCATED IN: cellular_component unknown; EXPRESSED IN: 23 plant structures; EXPRESSED DURING: 13 growth stages; CONTAINS InterPro …	receptor kinase 2	HC	14.4989	7.5343	5.244	5.32096	7.97155	15.5818	14.2096	6.61916	4.257	5.41213	15.5595	15.6699	9.36296	7.19634	8.45009	10.6512	4.12594	5.66173	4.64518	4.82499	15.1061	6.76563	8.2476	10.9153	9.67637
HORVU0Hr1G015540					LC	4.96591	1.52489	0.17277	0.789211	1.26582	4.6618	3.25292	0.733039	1.70439	1.65766	5.09807	2.37269	1.10729	1.8552	0.947061	4.92404	0.350083	0.551094	0.314256	2.12488	5.13882	1.73543	0.772263	3.13558	1.22294
HORVU0Hr1G015550					LC	0.573904	0.0996667	0.177387	0	0.333777	0.575246	0.696804	0.168319	0.102914	0.320088	0.425407	0.688689	0.495823	0.299572	0.132243	0.803443	0	0	0.290112	0	1.15387	0.306015	0.0595873	0	0.143591
HORVU0Hr1G015560	35.2	not assigned.unknown	(loc_os02g07200.3 : 781.0) no description available & (at3g05320 : 481.0) O-fucosyltransferase family protein; CONTAINS InterPro DOMAIN/s: GDP-fucose protein O-fucosyltransferase (InterPro:IPR019378); Has 30201 Blast hits to 17322 proteins in 780 species: Archae - 12; Bacteria - 1396; Metazoa - 17338; Fungi - 3422; Plants - 5037; Viruses - 0; Other Eukaryotes - 2996 (source: NCBI BLink). & (relia…	O-fucosyltransferase family protein	HC	4.44512	10.6902	9.47978	9.04032	12.0411	3.55687	3.3414	10.2601	10.1979	8.9261	3.50304	3.35678	9.50848	12.9277	10.4015	3.95738	12.592	11.6216	10.6036	9.1735	4.59184	10.7196	9.45292	10.4002	7.82162
HORVU0Hr1G015570	34.16	transport.ABC transporters and multidrug resistance systems	(loc_os08g05710.1 : 1618.0) no description available & (gnl|cdd|35278 : 1027.0) no description available & (at1g28010 : 757.0) P-glycoprotein 14 (PGP14); FUNCTIONS IN: ATPase activity, coupled to transmembrane movement of substances; INVOLVED IN: transport, transmembrane transport; LOCATED IN: integral to membrane; EXPRESSED IN: 9 plant structures; EXPRESSED DURING: LP.04 four leaves visible, LP.…	Lipid A export ATP-binding/permease protein MsbA	HC	1.33602	1.0722	0.552449	0.497316	0.436347	1.06379	1.01155	0.804653	0.441624	0.623035	1.16033	1.15788	0.955488	0.446346	0.370849	0.2827	0.279626	0.116402	0.122669	0.0186362	0.581949	0.605059	0.280445	0.306909	0.213437
HORVU0Hr1G015590	30.2.3	signalling.receptor kinases.leucine rich repeat III	(loc_os02g07810.1 : 776.0) no description available & (at4g31250 : 346.0) Leucine-rich repeat protein kinase family protein; FUNCTIONS IN: protein serine/threonine kinase activity, kinase activity, ATP binding; INVOLVED IN: transmembrane receptor protein tyrosine kinase signaling pathway, protein amino acid phosphorylation; LOCATED IN: endomembrane system; EXPRESSED IN: shoot apex, embryo, leaf w…	receptor-like kinase 902	HC	0.0588104	0.936531	0.659634	0.751427	0	0	0.0656722	0.416828	0.477931	0.720114	0.0513013	0.0130832	0.330014	0.233185	0.602779	0	0.288362	0.155397	0.063044	0.0946221	0.039142	0.0579135	0.096248	0.102677	0
HORVU0Hr1G015600	16.5.1.1.4.1	secondary metabolism.sulfur-containing.glucosinolates.synthesis.shared.CYP83B1 phenylacetaldoxime monooxygenase	(loc_os02g09200.1 : 662.0) no description available & (gnl|cdd|35378 : 482.0) no description available & (o81974|c71d8_soybn : 452.0) Cytochrome P450 71D8 (EC 1.14.-.-) (P450 CP7) - Glycine max (Soybean) & (at2g24180 : 372.0) cytochrome P450 monooxygenase; cytochrome p450 71b6 (CYP71B6); FUNCTIONS IN: electron carrier activity, monooxygenase activity, iron ion binding, oxygen binding, heme bindin…	Cytochrome P450 superfamily protein	HC	15.7011	74.5585	12.5248	4.44886	2.8487	9.57601	12.614	13.6707	4.55745	2.30363	13.8286	13.9187	18.0547	8.69133	3.77656	10.2363	21.0756	2.07018	1.23483	1.58748	10.5476	9.79585	3.11838	2.48046	4.14339
HORVU0Hr1G015630	27.1	RNA.processing	(loc_os02g06880.1 : 617.0) no description available & (at4g21065 : 286.0) Tetratricopeptide repeat (TPR)-like superfamily protein; CONTAINS InterPro DOMAIN/s: Pentatricopeptide repeat (InterPro:IPR002885); BEST Arabidopsis thaliana protein match is: Tetratricopeptide repeat (TPR)-like superfamily protein (TAIR:AT4G33170.1); Has 42394 Blast hits to 14278 proteins in 275 species: Archae - 0; Bacter…	Pentatricopeptide repeat-containing protein	HC	0.465075	0.330208	0.264983	0.339458	0.544232	0.219076	0.403921	0.604825	0.399575	0.47216	0.154117	0.26375	0.326465	0.499645	0.518767	0.818951	1.25376	0.667148	0.554327	0.848082	1.06258	0.964461	0.733225	0.779111	0.843071
HORVU0Hr1G015650	35.2	not assigned.unknown	(loc_os02g07850.1 : 374.0) no description available & (gnl|cdd|68357 : 137.0) no description available & (at2g19090 : 123.0) Protein of unknown function (DUF630 and DUF632); FUNCTIONS IN: molecular_function unknown; INVOLVED IN: N-terminal protein myristoylation; LOCATED IN: cellular_component unknown; CONTAINS InterPro DOMAIN/s: Protein of unknown function DUF630 (InterPro:IPR006868), Protein of…	Protein of unknown function (DUF630 and DUF632)	HC	0.0766632	0.09495	0.247357	0	0	0.121153	0.188995	0.0485435	0.164535	0	0.131599	0.11392	0.102434	0.0496891	0	0.209162	1.56285	3.59663	2.33007	0.982169	0.517205	8.88768	6.17946	3.20327	2.02152
HORVU0Hr1G015680	29.5.11.4.2	protein.degradation.ubiquitin.E3.RING	(loc_os06g51210.1 : 439.0) no description available & (at4g37420 : 303.0) Domain of unknown function (DUF23); CONTAINS InterPro DOMAIN/s: Protein of unknown function DUF23 (InterPro:IPR008166); BEST Arabidopsis thaliana protein match is: Domain of unknown function (DUF23) (TAIR:AT5G40720.1); Has 241 Blast hits to 241 proteins in 76 species: Archae - 0; Bacteria - 129; Metazoa - 0; Fungi - 0; Plan…	UPF0392 protein	HC	1.52572	0.666991	0.308423	0.316993	1.1337	1.17812	0.778138	0.955612	0.719512	0.567698	1.04742	0.689832	1.04393	1.46543	1.21607	5.10283	1.35392	1.46174	1.40026	1.73436	4.76403	1.74781	1.08781	0.828948	1.6148
HORVU0Hr1G015710	27.3.35	RNA.regulation of transcription.bZIP transcription factor family	(at5g06839 : 268.0) bZIP transcription factor family protein; FUNCTIONS IN: DNA binding, sequence-specific DNA binding transcription factor activity; INVOLVED IN: regulation of transcription, DNA-dependent; EXPRESSED IN: leaf whorl, root, flower, seed; EXPRESSED DURING: 4 anthesis, petal differentiation and expansion stage, E expanded cotyledon stage; CONTAINS InterPro DOMAIN/s: Basic-leucine zip…	transcription factor-related	HC	0.0418633	0.189426	0.330725	0.218041	0.192943	0.070436	0.0283328	0.408481	0.388242	0.389243	0.0279016	0.0423278	0.298084	0.529102	0.411497	0.280959	0.457267	0.485985	0.322942	0.429644	0.136186	0.309007	0.307327	0.145573	0.0889088
HORVU0Hr1G015750	29.5.11.20	protein.degradation.ubiquitin.proteasom	(loc_os02g08520.1 : 400.0) no description available & (q9lst7|psb3_orysa : 396.0) Proteasome subunit beta type 3 (EC 3.4.25.1) (20S proteasome alpha subunit C) (20S proteasome subunit beta-3) - Oryza sativa (Rice) & (at1g21720 : 384.0) 20S proteasome beta subunit PBC1 truncated protein (PBC1); proteasome beta subunit C1 (PBC1); FUNCTIONS IN: peptidase activity, endopeptidase activity, threonine-t…	Proteasome subunit beta type-3	HC	51.4052	99.236	97.8651	76.1469	74.2021	48.1878	48.6782	93.3808	102.753	70.3169	43.1291	41.9283	75.0108	96.9916	78.4203	99.285	123.394	121.362	105.238	94.3308	63.1429	112.375	96.4921	87.0068	67.9232
HORVU0Hr1G015760	35.2	not assigned.unknown	no hits & (original description: no original description)	zinc-finger protein 1	HC	2.82752	2.51622	1.40481	0.66133	1.07594	2.76361	3.28193	2.23637	1.1583	0.668713	2.88915	2.5551	4.04245	1.86753	1.35084	0.495466	0.80824	0.545805	0.401797	0.511642	0.815368	1.74332	1.63056	0.628503	1.44984
HORVU0Hr1G015770	31.1	cell.organisation	(loc_os02g09130.1 : 826.0) no description available & (at5g20350 : 550.0) Encodes a protein containing ankyrin and DHHC-CRD domain. Acts to restrict the size of the swelling that forms at the beginning of root hair cell growth, possibly by a mechanism that requires RHD1. Mutant displays defects in both root hair and pollen tube growth.; TIP GROWTH DEFECTIVE 1 (TIP1); FUNCTIONS IN: acyl binding, S…	Protein S-acyltransferase 24	HC	85.1607	72.8503	41.3759	21.8499	26.4644	92.294	100.217	83.706	47.3739	33.6361	85.9886	94.33	104.087	72.2479	55.5587	29.4178	25.2852	24.409	18.9625	18.0806	43.0737	34.2006	26.4869	24.6265	23.1172
HORVU0Hr1G015780	29.4.1.61	protein.postranslational modification.kinase.receptor like cytoplasmatic kinase X	(loc_os02g08530.1 : 629.0) no description available & (at2g25220 : 445.0) Protein kinase superfamily protein; FUNCTIONS IN: protein serine/threonine kinase activity, protein kinase activity, kinase activity, ATP binding; INVOLVED IN: protein amino acid phosphorylation; EXPRESSED IN: 8 plant structures; EXPRESSED DURING: LP.06 six leaves visible, 4 anthesis, petal differentiation and expansion sta…	Receptor-like protein kinase	HC	0.0208312	0.0858768	0.414903	0.14403	0.0509992	0.00909922	0.036855	0.326936	0.706284	0.363894	0.0521966	0.0376811	0.169966	0.635557	1.57729	2.67921	4.82005	7.08775	8.54459	8.54022	0.070624	0.657059	4.10298	4.78342	1.98172
HORVU0Hr1G015800					LC	2.74855	5.56414	5.47467	5.90548	6.89164	2.19568	1.37399	6.96464	4.6823	7.04808	1.36068	2.01457	4.26444	6.45837	6.94459	5.52569	5.41518	9.25352	7.42089	6.90366	6.8064	8.22803	5.5057	6.80412	5.46366
HORVU0Hr1G015810	31.1	cell.organisation	(loc_os02g13580.1 : 907.0) no description available & (at1g63640 : 321.0) P-loop nucleoside triphosphate hydrolases superfamily protein with CH (Calponin Homology) domain; FUNCTIONS IN: microtubule motor activity, ATP binding; INVOLVED IN: microtubule-based movement; LOCATED IN: plasma membrane; EXPRESSED IN: 24 plant structures; EXPRESSED DURING: 13 growth stages; CONTAINS InterPro DOMAIN/s: Kin…	kinesin-like protein 1	HC	1.94867	1.05275	1.6984	2.21712	4.23782	1.69668	0.951221	1.61779	1.12668	1.21478	1.19288	0.887903	1.69808	2.06378	1.65307	22.8668	15.8355	16.6307	15.2959	14.9885	14.1259	13.5534	17.1955	20.5248	10.5755
HORVU0Hr1G015820	33.99	development.unspecified	(loc_os02g20930.1 : 503.0) no description available & (at1g29030 : 334.0) Apoptosis inhibitory protein 5 (API5); FUNCTIONS IN: binding; INVOLVED IN: biological_process unknown; LOCATED IN: cellular_component unknown; CONTAINS InterPro DOMAIN/s: Apoptosis inhibitory 5 (InterPro:IPR008383), Armadillo-type fold (InterPro:IPR016024); BEST Arabidopsis thaliana protein match is: Apoptosis inhibitory pr…	Apoptosis inhibitor 5	HC	44.2134	33.1011	37.7436	32.8426	46.7512	40.0227	32.2478	45.7903	39.5107	39.166	38.9663	31.9998	40.9635	45.8682	46.1962	111.37	152.711	137.556	121.776	108.872	77.2492	97.1702	54.7409	50.1402	46.7783
HORVU0Hr1G015830	33.99	development.unspecified	(loc_os02g33610.1 : 506.0) no description available & (at5g63420 : 320.0) embryo defective 2746 (emb2746); FUNCTIONS IN: hydrolase activity, DNA binding, catalytic activity; INVOLVED IN: metabolic process, embryo development ending in seed dormancy; LOCATED IN: chloroplast; EXPRESSED IN: 22 plant structures; EXPRESSED DURING: 13 growth stages; CONTAINS InterPro DOMAIN/s: SANT, DNA-binding (InterP…	Ribonuclease J	HC	0.162502	0.0335664	0.0363129	0.223533	0.344139	0.231639	0.0294986	0.145632	0.0698769	0.433411	0.195849	0.088727	0.13229	0.0641716	0.420745	0.372308	0.522265	1.19979	1.73464	2.12354	0.819024	0.117973	0.34818	0.509957	0.716633
HORVU0Hr1G015890	35.2	not assigned.unknown	no hits & (original description: no original description)	IBR domain-containing protein isoform 3	HC	1.22179	0.714104	0.139316	0.0881635	0.0278764	0.651899	1.29252	0.387856	0.247697	0.225636	0.703212	0.948358	0.61988	0.41022	0.246773	3.9032	0.586814	0.435167	0.17601	0.673129	5.11274	0.765525	0.494144	0.46624	0.517486
HORVU0Hr1G015920					LC	0.562746	2.94989	1.61588	2.55575	2.81143	0.278172	0.329715	3.38373	2.71416	1.31925	0.194139	0.202881	2.68102	3.38079	3.1583	0.151811	0.177264	0.0669792	0	0.0545079	0.221387	0.25632	0.0560304	0.365122	0.245494
HORVU0Hr1G015930	11.8	lipid metabolism.exotics(steroids, squalene etc)	(loc_os12g43670.1 : 144.0) no description available & (at1g10030 : 140.0) homolog of yeast ergosterol28 (ERG28); INVOLVED IN: biological_process unknown; LOCATED IN: endomembrane system, integral to membrane; EXPRESSED IN: 22 plant structures; EXPRESSED DURING: 13 growth stages; CONTAINS InterPro DOMAIN/s: Erg28-like (InterPro:IPR005352); Has 223 Blast hits to 223 proteins in 105 species: Archae …	Ergosterol biosynthetic protein 28	HC	0	0.0364709	0.243186	0.234711	0.144536	0.135598	0.0320511	0.158233	0	0.0712079	0.0632877	0.0958864	0.148032	0.0697243	0.0729643	0.442951	5.93206	22.1964	28.4053	24.4477	0	16.8406	12.9517	10.0029	6.27981
HORVU0Hr1G015950	11.9	lipid metabolism.lipid degradation	(loc_os02g40840.1 : 542.0) no description available & (at4g28570 : 413.0) Long-chain fatty alcohol dehydrogenase family protein; FUNCTIONS IN: electron carrier activity, oxidoreductase activity, acting on CH-OH group of donors, FAD binding; LOCATED IN: endoplasmic reticulum; EXPRESSED IN: 25 plant structures; EXPRESSED DURING: 13 growth stages; CONTAINS InterPro DOMAIN/s: Glucose-methanol-choline…	Long-chain-alcohol oxidase FAO1	HC	0.644403	5.01716	17.6136	34.4911	24.3553	0.46098	0.435038	5.3354	7.60985	16.6784	0.387239	0.515216	2.63539	3.09882	4.54622	3.86278	11.2102	21.5568	17.4766	20.9207	13.9126	49.0297	79.6366	80.8721	63.493
HORVU0Hr1G015960	35.1	not assigned.no ontology	(loc_os02g39970.2 : 620.0) no description available & (at1g15740 : 421.0) Leucine-rich repeat family protein; BEST Arabidopsis thaliana protein match is: Leucine-rich repeat (LRR) family protein (TAIR:AT4G23840.1); Has 38052 Blast hits to 19856 proteins in 856 species: Archae - 6; Bacteria - 8624; Metazoa - 11681; Fungi - 680; Plants - 12072; Viruses - 79; Other Eukaryotes - 4910 (source: NCBI BL…	Leucine-rich repeat (LRR) family protein	HC	34.9092	21.3553	21.0756	23.8754	35.9172	31.558	26.4498	23.0402	26.148	26.0426	33.917	31.7844	25.7306	33.6602	41.9154	43.8382	6.11915	31.9977	31.0196	46.7528	42.3996	11.827	25.4	30.3724	52.6337
HORVU0Hr1G015970	35.1.5	not assigned.no ontology.pentatricopeptide (PPR) repeat-containing protein	(loc_os02g40750.1 : 872.0) no description available & (at1g33350 : 498.0) Pentatricopeptide repeat (PPR) superfamily protein; FUNCTIONS IN: binding; INVOLVED IN: N-terminal protein myristoylation; LOCATED IN: cellular_component unknown; EXPRESSED IN: 6 plant structures; EXPRESSED DURING: C globular stage, petal differentiation and expansion stage, E expanded cotyledon stage, D bilateral stage; CO…	Pentatricopeptide repeat-containing protein	HC	0.335778	0.586323	0.127331	0.208125	0.305297	0.186457	0.302699	1.05652	0.617626	0.393521	0.193246	0.205891	0.792476	0.893497	0.813889	0.515769	1.79325	1.77359	1.31982	1.04684	0.557227	2.26312	1.42795	0.687412	0.871448
HORVU0Hr1G015990	35.2	not assigned.unknown	(original description: no original description)	unknown function	HC	0.305798	0.647483	0.771826	0.38705	0.677395	0.162708	0.310997	0.5502	0.599585	0	0.240355	0.184215	0.494662	0.474835	0.743787	1.17564	1.93985	3.17681	2.5767	3.21429	0.958254	0.511668	0.340274	0.711038	0.455237
HORVU0Hr1G016000	35.1	not assigned.no ontology	(at2g25320 : 1703.0) TRAF-like family protein; LOCATED IN: chloroplast; CONTAINS InterPro DOMAIN/s: TRAF-like (InterPro:IPR008974), MATH (InterPro:IPR002083); BEST Arabidopsis thaliana protein match is: TRAF-like family protein (TAIR:AT2G25330.1); Has 73652 Blast hits to 40883 proteins in 2342 species: Archae - 900; Bacteria - 9328; Metazoa - 35691; Fungi - 5783; Plants - 4303; Viruses - 204; Oth…	Ubiquitin carboxyl-terminal hydrolase 13	HC	14.5089	15.5007	15.7399	16.7831	17.3462	14.0604	11.0517	15.1465	16.0155	15.2201	13.9953	12.1121	14.0617	15.0765	15.1815	14.1008	14.5268	15.3625	13.6392	13.6947	16.7388	16.5146	20.031	22.8398	21.2662
HORVU0Hr1G016050	35.2	not assigned.unknown	(loc_os02g27480.1 : 937.0) no description available & (at1g14780 : 482.0) MAC/Perforin domain-containing protein; CONTAINS InterPro DOMAIN/s: Membrane attack complex component/perforin (MACPF) domain (InterPro:IPR020864); BEST Arabidopsis thaliana protein match is: MAC/Perforin domain-containing protein (TAIR:AT4G24290.2); Has 221 Blast hits to 220 proteins in 25 species: Archae - 0; Bacteria - 0…	MACPF domain-containing protein	HC	0.802817	0.734694	0.416785	0.286962	0.523527	1.11035	0.550726	0.623583	0.460114	0.522873	0.551639	0.711886	0.736285	0.275828	0.456488	0.400483	0.132716	0.112439	0.0758379	0.225712	0.680312	0.25547	0.279396	0.0577678	0.422277
HORVU0Hr1G016130	35.2	not assigned.unknown	no hits & (original description: no original description)	SAUR-like auxin-responsive protein family	HC	1.30997	0.49456	2.02345	2.94842	1.37565	1.06043	1.20818	0.691135	1.37895	2.43905	1.6825	1.83658	0.6968	0.580056	1.49383	0.8424	0.607701	0.153173	0.104393	0.117212	0.0708984	0.0583613	0.198262	0.113346	0.145171
HORVU0Hr1G016140	35.2	not assigned.unknown	(original description: no original description)	Major ampullate spidroin 2-2	HC	0.0291447	0.0578634	0	0.0639447	0.0851445	0	0.02614	0	0	0	0.0518087	0.0530289	0	0	0	1.28423	2.2295	1.15452	1.17421	0.833607	0.436802	0.642361	0.0736052	0.085018	0
HORVU0Hr1G016150	27.4	RNA.RNA binding	(loc_os08g37700.3 : 226.0) no description available & (at4g09040 : 104.0) RNA-binding (RRM/RBD/RNP motifs) family protein; FUNCTIONS IN: RNA binding, nucleotide binding, nucleic acid binding; INVOLVED IN: biological_process unknown; LOCATED IN: chloroplast; CONTAINS InterPro DOMAIN/s: RNA recognition motif, RNP-1 (InterPro:IPR000504), Nucleotide-binding, alpha-beta plait (InterPro:IPR012677); BES…	RNA-binding protein 39	HC	0.0269098	0.0545857	0.160526	0.174246	0.11197	0.0460867	0.0482792	0.0252844	0.116296	0.114592	0.0229708	0.0238564	0.106708	0.154992	0.106394	1.4473	1.34151	4.35779	7.04858	7.19307	0.336937	0.30327	0.527516	0.458757	0.350321
HORVU0Hr1G016170	35.2	not assigned.unknown	no hits & (original description: no original description)	unknown function	HC	0.548981	1.14251	0.553255	0.509955	0.203846	0.672189	0.714052	0.161111	0.205077	0.184778	0.597794	0.455547	0.850335	0.0904641	0.687801	0.380939	1.14322	0.145018	0.664003	0.286173	1.21385	0.451036	0.114748	0.240758	0.137442
HORVU0Hr1G016180	35.2	not assigned.unknown	(loc_os02g40700.1 : 187.0) no description available & (at4g10300 : 125.0) RmlC-like cupins superfamily protein; FUNCTIONS IN: molecular_function unknown; LOCATED IN: chloroplast; EXPRESSED IN: 22 plant structures; EXPRESSED DURING: 14 growth stages; CONTAINS InterPro DOMAIN/s: Cupin, RmlC-type (InterPro:IPR011051), Protein of unknown function DUF861, cupin-3 (InterPro:IPR008579), RmlC-like jelly …	RmlC-like cupins superfamily protein	HC	28.812	19.141	9.96812	2.72738	5.20282	26.746	35.1439	31.3216	12.7742	12.816	23.6585	28.7332	38.5284	28.1755	28.2278	4.32371	3.91833	3.85241	2.16346	1.6702	8.68007	4.44175	1.40089	1.14905	1.73056
HORVU0Hr1G016190	29.4	protein.postranslational modification	(loc_os02g17910.1 : 617.0) no description available & (at4g28880 : 462.0) casein kinase I-like 3 (ckl3); FUNCTIONS IN: protein serine/threonine kinase activity, protein kinase activity, kinase activity, ATP binding; INVOLVED IN: protein amino acid phosphorylation; LOCATED IN: cellular_component unknown; CONTAINS InterPro DOMAIN/s: Protein kinase, ATP binding site (InterPro:IPR017441), Protein kin…	casein kinase I-like 3	HC	27.6109	29.5029	22.0416	21.3231	27.6088	22.904	18.1514	28.7914	22.7864	18.7332	20.5115	17.8513	23.8285	25.736	24.6924	39.5027	26.7008	23.1429	24.5381	24.3644	32.1085	26.8059	22.9689	25.9152	21.8246
HORVU0Hr1G016200					LC	0.97876	0.538637	0.329077	0.237972	0.57144	1.12334	0.597387	0.340021	0.302985	1.00147	1.04588	0.79839	0.818991	0.740907	0.192681	0.892562	0.049098	0.0954501	0.3965	0.199682	3.38011	0.354316	0.715478	0.536345	0.228886
HORVU0Hr1G016210					LC	0.752002	0.245313	0	0	0	0.788707	0.22406	0.221303	0	0.420846	0.432253	0.57032	0.127136	0.259421	0.125376	0.987198	0.137512	0	0	0.255091	1.03777	0.0762727	0.235034	0	0
HORVU0Hr1G016230	35.2	not assigned.unknown	(original description: no original description)	Chromosome 3B genomic scaffold cultivar Chinese Spring	HC	0.460571	0.133957	0.207342	0.456813	0.782939	0.316875	0.202523	0.236527	0.335472	0.146331	0.30997	0.374901	0.223349	0.270115	0.491388	0.223024	0.0460853	0.0489309	0.175522	0.0479832	0.574286	0.188639	0.288911	0.509597	0.595023
HORVU0Hr1G016250	35.2	not assigned.unknown	(loc_os02g39740.1 : 501.0) no description available & (at3g08010 : 402.0) Encodes a chloroplast-localized protein ATAB2. ATAB2 is involved in the biogenesis of Photosystem I and II. ATAB2 has A/U-rich RNA-binding activity and presumably functions as an activator of translation with targets at PS I and PS II.; ATAB2; FUNCTIONS IN: RNA binding; INVOLVED IN: de-etiolation, chloroplast organization, …	RNA binding	HC	0.00579949	0.121412	0.181376	0.188286	0.0382131	0	0.0164663	0.0377081	0.0514417	0.0272489	0.0145975	0.0158193	0.0490529	0.0126341	0	1.32958	1.26923	2.0822	2.97344	4.01586	0.227519	0.206074	0.262216	0.150343	0.127877
HORVU0Hr1G016310	20.1	stress.biotic	(loc_os02g39330.1 : 129.0) no description available & (gnl|cdd|29557 : 102.0) no description available & (at3g54420 : 95.9) encodes an EP3 chitinase that is expressed during somatic embryogenesis in nursing cells surrounding the embryos but not in embryos themselves. The gene is also expressed in mature pollen and growing pollen tubes until they enter the receptive synergid, but not in endosperm …	Endochitinase A	HC	0	0.59961	0.457391	0	0.0651826	0.054303	0.289964	0.169561	0.128574	0.0590852	0.127378	0.529609	0.849123	0	0.161903	0	2.05912	0.42603	0.651299	1.68085	0	1.33544	0.53319	0.253868	0.718002
HORVU0Hr1G016330	16.2.1.1	secondary metabolism.phenylpropanoids.lignin biosynthesis.PAL	(loc_os02g41650.2 : 1302.0) no description available & (p53443|pal2_orysa : 1205.0) Phenylalanine ammonia-lyase (EC 4.3.1.5) - Oryza sativa (Rice) & (at2g37040 : 1037.0) Encodes PAL1, a phenylalanine ammonia-lyase. Arabidopsis has four PALs: AT2G37040 (PAL1), AT3G53260 (PAL2), AT5G04230 (PAL3) and AT3G10340 (PAL4).; PHE ammonia lyase 1 (PAL1); FUNCTIONS IN: phenylalanine ammonia-lyase activity; I…	phenylalanine ammonia-lyase 2	HC	96.2299	23.8438	12.0502	5.5984	7.01986	112.095	81.5775	15.7845	10.8937	7.31379	120.878	105.049	25.1484	20.9812	23.956	116.739	133.396	186.644	170.062	181.197	48.8519	67.7422	67.2628	74.8159	87.9091
HORVU0Hr1G016350	35.2	not assigned.unknown	(original description: no original description)	Protein of unknown function DUF584	HC	0.455399	1.1845	4.32756	3.65965	1.90142	0.90138	0.682579	1.07697	1.7078	2.28205	1.03812	0.906912	1.12804	1.09672	1.89434	1.58275	0	1.67607	1.60513	0.338287	0.464565	0.123188	0.548613	0.263815	0.079641
HORVU0Hr1G016380	10.7	cell wall.modification	(q7xt40|exb15_orysa : 349.0) Expansin-B15 precursor (OsEXPB15) (Beta-expansin-15) (OsaEXPb1.16) - Oryza sativa (Rice) & (loc_os04g46630.1 : 349.0) no description available & (at2g45110 : 250.0) member of BETA-EXPANSINS. Naming convention from the Expansin Working Group (Kende et al, 2004. Plant Mol Bio); expansin B4 (EXPB4); INVOLVED IN: plant-type cell wall modification involved in multidimensio…	expansin B4	HC	17.9085	26.1194	16.3502	10.6445	7.56068	50.3459	50.1505	39.5234	35.0101	11.0897	68.4123	64.5664	74.2173	69.243	46.5138	0.468966	1.53949	0.351433	0.230483	1.07656	2.9696	10.8398	2.41221	4.10817	1.50114
HORVU0Hr1G016390					LC	1.02196	2.75214	1.18579	1.5817	0	0.948569	2.17364	2.11554	2.88509	0.676475	4.0337	2.41579	4.81501	5.39261	1.36148	0	0	1.06182	0	0	0	1.67821	0	0	0
HORVU6Hr1G078330	2.2.2.1.1	major CHO metabolism.degradation.starch.starch cleavage.alpha amylase	(p04063|amy2_horvu : 822.0) Alpha-amylase type B isozyme precursor (EC 3.2.1.1) (1,4-alpha-D-glucan glucanohydrolase) (AMY2-2) (High pI alpha-amylase) - Hordeum vulgare (Barley) & (loc_os02g52700.1 : 709.0) no description available & (at4g25000 : 522.0) Predicted to be secreted protein based on signalP prediction. Involved in starch mobilization. Mutants are defective in alpha-amylase activity. (…	alpha-amylase-like	HC	0.0239869	71.2396	3191.91	3360.45	926.336	0.0464239	0.168718	147.69	783.615	2199.99	0.0409515	0.420188	7.80702	21.2193	232.338	0	0.725197	20.5816	1.58875	0.670181	0.136942	84.4204	590.141	545.442	22.141
HORVU0Hr1G016430	11.6	lipid metabolism.lipid transfer proteins etc	(loc_os07g09970.1 : 147.0) no description available & (at2g44300 : 131.0) Bifunctional inhibitor/lipid-transfer protein/seed storage 2S albumin superfamily protein; FUNCTIONS IN: lipid binding; INVOLVED IN: lipid transport; LOCATED IN: plasma membrane, anchored to membrane; EXPRESSED IN: 21 plant structures; EXPRESSED DURING: 13 growth stages; CONTAINS InterPro DOMAIN/s: Bifunctional inhibitor/pl…	Bifunctional inhibitor/lipid-transfer protein/seed storage 2S albumin superfamily protein	HC	0.725688	1.15064	0.16988	0	0.0347247	0.480414	0.865155	0.457441	0.113245	0	0.294573	0.414918	0.191345	0.206508	0.0688618	6.85012	9.65902	14.8369	13.6477	13.5051	5.14583	9.66012	9.72757	6.4951	4.77041
HORVU0Hr1G016440					LC	0	0.0506069	0	0	0	0	0	0	0.114701	0	0	0	0	0	0.0714339	0.340618	0.236883	0.048046	0.111552	0.048106	0.0378804	0.062518	0.0321873	0	0
HORVU0Hr1G016450	33.99	development.unspecified	(loc_os02g45810.2 : 531.0) no description available & (at5g24520 : 402.0) Required for the accumulation of purple anthocyanins in leaves and stems. Involved in trichome and root hair development. Controls epidermal cell fate specification. Affects dihydroflavonol 4-reductase gene expression. It is thought that a ternary complex composed of TT2, TT8 and TTG1 is necessary for correct expression of …	Transducin/WD40 repeat-like superfamily protein	HC	8.68159	6.99318	7.33662	7.01576	6.78905	7.40022	4.41898	6.35102	8.87685	7.1285	7.12303	4.85487	6.01013	7.57332	6.46071	7.11287	3.37762	3.40619	3.7241	4.52378	9.47639	5.29996	6.86041	5.56476	6.33778
HORVU0Hr1G016460					LC	2.46237	1.61607	2.01823	2.58906	3.16417	2.65303	1.45465	0.656342	1.78845	1.97176	1.7717	1.13349	1.60953	2.55322	1.25747	3.70544	1.04642	0.821893	1.41358	1.06844	5.17356	3.02505	1.7137	3.28645	1.55434
HORVU0Hr1G016470	35.2	not assigned.unknown	no hits & (original description: no original description)	cationic amino acid transporter 6	HC	1.44263	0.673306	0.30982	0.443976	0.577933	1.00692	1.05917	0.3151	0	0.280443	0.739503	0.926482	0.260184	0	0.152534	0.478126	0.72189	0.271251	0.331671	0.130026	1.86091	2.18027	0.521986	0.0934344	0.0787374
HORVU0Hr1G016480	35.2	not assigned.unknown	(original description: no original description)	RING/U-box superfamily protein	HC	0.252974	0.310073	0.781193	0.637494	0.740092	0.183849	0.360188	0.170248	0.366851	0.252581	0.429055	0.455119	0.344714	0.342079	0.404354	0.123187	0.787765	0.524387	0	0.0521973	0.535435	1.86426	1.64123	1.19023	0.3902
HORVU0Hr1G016580	35.1	not assigned.no ontology	(loc_os02g45700.2 : 717.0) no description available & (at5g41460 : 501.0) Protein of unknown function (DUF604); CONTAINS InterPro DOMAIN/s: Protein of unknown function DUF604 (InterPro:IPR006740); BEST Arabidopsis thaliana protein match is: Protein of unknown function (DUF604) (TAIR:AT4G23490.1); Has 1807 Blast hits to 1807 proteins in 277 species: Archae - 0; Bacteria - 0; Metazoa - 736; Fungi -…		LC	0.016538	0.0166398	0.128954	0	0	0	0.0142456	0.070523	0.0354146	0.113186	0.0387914	0.0290865	0	0.0316306	0.222183	0	0.160242	0.376913	0.0669176	0.0299757	0	0.719816	0.126414	0.0840685	0
HORVU0Hr1G016590	27.3.50	RNA.regulation of transcription.General Transcription	(loc_os02g47280.1 : 160.0) no description available & (at2g06200 : 87.0) Growth regulating factor encoding transcription activator. One of the nine members of a GRF gene family, containing nuclear targeting domain. Involved in leaf development and expressed in root, shoot and flower; growth-regulating factor 6 (GRF6); CONTAINS InterPro DOMAIN/s: Glutamine-Leucine-Glutamine, QLQ (InterPro:IPR01497…	growth-regulating factor 3	HC	0	0	0	0	0	0.0213318	0	0	0	0	0	0	0	0	0	0.171756	0.120465	0.540825	0.591704	0.228269	0	0.116959	0.163859	0.189699	0.13136
HORVU0Hr1G016640	29.5.9	protein.degradation.AAA type	(loc_os02g46990.1 : 694.0) no description available & (gnl|cdd|35961 : 652.0) no description available & (at5g16930 : 646.0) AAA-type ATPase family protein; FUNCTIONS IN: nucleoside-triphosphatase activity, ATPase activity, nucleotide binding, ATP binding; LOCATED IN: endomembrane system; EXPRESSED IN: 16 plant structures; EXPRESSED DURING: 9 growth stages; CONTAINS InterPro DOMAIN/s: ATPase, AAA…	AAA-type ATPase family protein	HC	0.0195026	0	0.0221035	0.142306	0.0440088	0.0540523	0.0539246	0.0190802	0.0442746	0.0465814	0.0362414	0.195839	0.0599464	0.120386	0	0.803444	0.293214	0.0404983	0.0828799	0.275329	0.0803277	1.54752	1.08976	0.092671	0.161063
HORVU0Hr1G016660	29.4	protein.postranslational modification	(loc_os02g47220.2 : 780.0) no description available & (at4g19110 : 527.0) Protein kinase superfamily protein; FUNCTIONS IN: protein serine/threonine kinase activity, protein kinase activity, kinase activity, ATP binding; INVOLVED IN: protein amino acid phosphorylation; LOCATED IN: cellular_component unknown; EXPRESSED IN: sperm cell, male gametophyte, pollen tube; EXPRESSED DURING: L mature polle…	Protein kinase superfamily protein	HC	0.155525	0.0112349	0.0281589	0.023529	0.107184	0	0	0	0.0239115	0.0475497	0.0186946	0.00977282	0.0219754	0.0428352	0	0.146829	0.109911	0.0445381	0.0234661	0.0715594	0	0.0263674	0.0988947	0.139403	0.0605985
HORVU0Hr1G016670					LC	0.0294687	0	0.00662509	0	0.0292123	0.038405	0.0161628	0.0114378	0.0257825	0.0276945	0.0101902	0.0106541	0.00598925	0.0116412	0.0122518	0.0874638	0.0259122	0.018768	0.0118369	0.0383959	0.0583419	0.0235356	0.022232	0.0623173	0.0297979
HORVU0Hr1G016720	11.8.1	lipid metabolism.exotics (steroids, squalene etc).sphingolipids	(loc_os02g47350.1 : 419.0) no description available & (at5g19200 : 288.0) NAD(P)-binding Rossmann-fold superfamily protein; FUNCTIONS IN: oxidoreductase activity, binding, catalytic activity; INVOLVED IN: oxidation reduction, metabolic process; LOCATED IN: endomembrane system; EXPRESSED IN: 11 plant structures; EXPRESSED DURING: LP.06 six leaves visible, LP.04 four leaves visible, 4 anthesis, pet…	3-ketodihydrosphingosine reductase	HC	5.92118	7.58416	9.00238	9.53913	10.5496	5.80645	4.99665	8.59238	8.48382	9.45095	4.16865	4.63853	6.75928	7.28056	9.54944	9.69164	11.4618	13.5298	12.7305	13.5463	15.9516	15.009	19.222	15.9201	12.5369
HORVU0Hr1G016810					LC	0.103514	0.655897	0.742301	0.267955	0.535995	0.505499	0.195834	0.919231	0.695748	0.454915	0.709279	0.191104	1.40267	1.33366	1.06146	0.362326	0.233306	0.0975575	0.892915	0.230243	0.426355	1.17843	0.992626	0.905882	0.773172
HORVU0Hr1G016820	29.4	protein.postranslational modification	(loc_os02g47410.2 : 1273.0) no description available & (at5g35980 : 621.0) yeast YAK1-related gene 1 (YAK1); FUNCTIONS IN: protein serine/threonine kinase activity, protein kinase activity, kinase activity, ATP binding; INVOLVED IN: protein amino acid phosphorylation; LOCATED IN: cytosol; EXPRESSED IN: 25 plant structures; EXPRESSED DURING: 13 growth stages; CONTAINS InterPro DOMAIN/s: Protein ki…	Protein kinase superfamily protein	HC	3.03144	3.36964	3.82968	2.58394	2.39212	2.65119	2.3615	3.60675	3.76092	2.05479	2.46979	2.24522	3.07767	3.56589	2.51205	2.57332	3.66841	2.75795	2.03152	1.51933	3.18065	4.72177	4.05116	2.75071	3.11636
HORVU0Hr1G016830	35.2	not assigned.unknown	no hits & (original description: no original description)	sugar transporter 6	HC	0.647529	0.230056	0.179428	0	0	0.816156	0.218636	0.506357	0.172637	0.161915	0.830201	0.508441	0.243312	0	0.381799	0.377678	0.535644	0.0897728	0.323474	0	1.97612	0.415544	0.728789	1.26285	0.68817
HORVU0Hr1G016840	27.3.99	RNA.regulation of transcription.unclassified	(loc_os07g22670.1 : 342.0) no description available & (at3g60400 : 110.0) Mitochondrial transcription termination factor family protein; CONTAINS InterPro DOMAIN/s: Mitochodrial transcription termination factor-related (InterPro:IPR003690); BEST Arabidopsis thaliana protein match is: Mitochondrial transcription termination factor family protein (TAIR:AT5G06810.1); Has 395 Blast hits to 388 protei…	Mitochondrial transcription termination factor family protein	HC	0.0432365	0.0530396	0.0737811	0.0241154	0.0539526	0.0560013	0.0151806	0.0717437	0.0475047	0.0626978	0.0640293	0.0389517	0.0501181	0.0442204	0.0222264	0.110503	0.191717	0.100531	0.188792	0.200192	0.172681	0.186549	0.0708521	0.118593	0.176625
HORVU0Hr1G016860	28.99	DNA.unspecified	(loc_os09g04440.1 : 1333.0) no description available & (at5g35970 : 1147.0) P-loop containing nucleoside triphosphate hydrolases superfamily protein; FUNCTIONS IN: hydrolase activity, DNA binding, ATP binding; INVOLVED IN: biological_process unknown; LOCATED IN: chloroplast, chloroplast envelope; EXPRESSED IN: 22 plant structures; EXPRESSED DURING: 13 growth stages; CONTAINS InterPro DOMAIN/s: Re…	DNA-binding protein SMUBP-2	HC	4.06257	1.67123	1.17906	1.13155	2.38493	3.65728	3.02207	1.64409	1.57277	1.73404	4.26813	3.53042	1.66497	1.44788	1.4545	4.14258	5.21557	3.87727	3.50821	2.54896	6.24889	3.44358	3.23825	3.48498	2.33887
HORVU0Hr1G016880	35.2	not assigned.unknown	(loc_os02g48116.1 : 416.0) no description available & (at1g02960 : 86.7) unknown protein; LOCATED IN: cellular_component unknown; EXPRESSED IN: 23 plant structures; EXPRESSED DURING: 13 growth stages; BEST Arabidopsis thaliana protein match is: unknown protein (TAIR:AT1G02965.1); Has 35333 Blast hits to 34131 proteins in 2444 species: Archae - 798; Bacteria - 22429; Metazoa - 974; Fungi - 991; Pl…	unknown protein; BEST Arabidopsis thaliana protein match is: unknown protein .	HC	6.99619	4.13382	4.6904	4.52907	7.50049	6.11008	5.83615	5.97841	6.08055	7.71818	6.02915	5.95679	5.48391	6.88331	10.7409	12.8431	5.71238	7.27862	9.51018	11.0909	10.6249	5.90386	6.99326	9.61978	9.83299
HORVU0Hr1G016890	27.3.99	RNA.regulation of transcription.unclassified	(loc_os02g48860.1 : 464.0) no description available & (at5g10770 : 247.0) Eukaryotic aspartyl protease family protein; FUNCTIONS IN: DNA binding, aspartic-type endopeptidase activity; INVOLVED IN: proteolysis; EXPRESSED IN: 12 plant structures; EXPRESSED DURING: 4 anthesis, C globular stage, petal differentiation and expansion stage, E expanded cotyledon stage; CONTAINS InterPro DOMAIN/s: Peptida…	Eukaryotic aspartyl protease family protein	HC	3.42193	3.65203	2.63934	1.86344	3.61957	3.28978	3.64814	1.88975	2.52105	3.5572	2.94351	3.22087	1.78455	1.56976	2.90591	0.988027	1.30967	2.81611	2.2041	1.74475	5.29205	9.19436	12.1938	10.6791	11.5274
HORVU0Hr1G016920	35.1.5	not assigned.no ontology.pentatricopeptide (PPR) repeat-containing protein	(loc_os02g48122.1 : 643.0) no description available & (at1g77360 : 114.0) Tetratricopeptide repeat (TPR)-like superfamily protein; CONTAINS InterPro DOMAIN/s: Pentatricopeptide repeat (InterPro:IPR002885); BEST Arabidopsis thaliana protein match is: Tetratricopeptide repeat (TPR)-like superfamily protein (TAIR:AT1G71060.1); Has 41021 Blast hits to 13124 proteins in 297 species: Archae - 2; Bacter…	Pentatricopeptide repeat-containing protein	HC	7.85002	21.0518	58.014	51.4508	21.9415	6.28799	5.11649	25.9125	42.8207	43.3881	6.37941	5.00969	12.9838	25.524	21.6247	14.3498	25.0493	17.9746	15.6883	15.5223	14.0649	29.3317	22.6129	19.1892	18.3865
HORVU0Hr1G016960	35.2	not assigned.unknown	(original description: no original description)	unknown function	HC	28.1188	29.1503	15.779	14.4049	17.4658	25.3076	26.283	27.2848	19.2972	14.5615	23.6753	24.4066	31.8136	24.9589	19.8623	31.4295	15.1216	14.5709	14.8689	14.5604	32.724	21.7311	16.8691	18.4844	20.095
HORVU7Hr1G114000	17.1.1	hormone metabolism.abscisic acid.synthesis-degradation	(loc_os07g18120.1 : 1539.0) no description available & (q6z351|aldol_orysa : 1537.0) Putative aldehyde oxidase-like protein - Oryza sativa (Rice) & (gnl|cdd|35651 : 1044.0) no description available & (at3g43600 : 1043.0) Encodes an aldehyde oxidase. AAO2 does not appear to act on abscisic aldehyde in vitro but it is possible that it may function in abscisic acid biosynthesis when the activity of …	aldehyde oxidase 2	HC	1.1703	0.993157	0.880684	0.890728	0.770987	1.80689	1.45954	0.828626	1.02573	0.549242	2.52931	1.80194	1.97532	1.35444	1.77083	29.9283	5.5028	14.6287	9.09296	4.79683	4.51422	1.20777	1.93585	1.39566	1.39183
HORVU0Hr1G017020	29.2.4	protein.synthesis.elongation	(q40034|ef1a2_horvu : 887.0) Elongation factor 1-alpha (EF-1-alpha) - Hordeum vulgare (Barley) & (at5g60390 : 855.0) GTP binding Elongation factor Tu family protein; FUNCTIONS IN: calmodulin binding, translation elongation factor activity; INVOLVED IN: translational elongation; LOCATED IN: mitochondrion, nucleus, cytoplasm; EXPRESSED IN: cotyledon, male gametophyte, guard cell, pollen tube, seed;…	Elongation factor 1-alpha	HC	0.259467	0.169643	0.246587	0.337219	0.306701	0.121556	0.198805	0.428364	0.237256	0.203679	0.130116	0.0587103	0.377468	0.13214	0.131386	0.37806	0.736753	0.575027	0.499357	0.281219	0.451737	0.58846	0.367788	0.228212	0.232614
HORVU0Hr1G017050	2.1.2.60	major CHO metabolism.synthesis.starch.ADP Glucose Phosphorylase	(loc_os07g07550.1 : 296.0) no description available & (at5g18200 : 230.0) encodes an adenylyltransferase; UTP:galactose-1-phosphate uridylyltransferases;ribose-5-phosphate adenylyltransferases; CONTAINS InterPro DOMAIN/s: Galactose-1-phosphate uridyl transferase, N-terminal (InterPro:IPR005849), Histidine triad-like motif (InterPro:IPR011146), Galactose-1-phosphate uridyl transferase, class I (In…	Galactose-1-phosphate uridylyltransferase	HC	6.69165	4.96104	6.79369	7.17952	9.26999	5.13196	4.62929	5.54947	5.43485	6.31331	4.84661	3.90894	4.25239	4.87944	5.11357	7.94554	10.5585	10.1424	9.88614	8.65835	9.34506	14.533	24.7968	23.5058	17.6496
HORVU0Hr1G017060	35.2	not assigned.unknown	no hits & (original description: no original description)	undescribed protein	HC	0.0328792	0.030049	0	0	0	0.0290932	0.0909957	0.0638452	0	0	0.110008	0.0893878	0	0.065352	0.0914425	0.0363203	0.184552	0.338784	0.405342	0.872476	0.0429227	0	0	0.096403	0
HORVU0Hr1G017070	2.1.2.60	major CHO metabolism.synthesis.starch.ADP Glucose Phosphorylase	(loc_os07g07550.1 : 221.0) no description available & (at5g18200 : 160.0) encodes an adenylyltransferase; UTP:galactose-1-phosphate uridylyltransferases;ribose-5-phosphate adenylyltransferases; CONTAINS InterPro DOMAIN/s: Galactose-1-phosphate uridyl transferase, N-terminal (InterPro:IPR005849), Histidine triad-like motif (InterPro:IPR011146), Galactose-1-phosphate uridyl transferase, class I (In…	Galactose-1-phosphate uridylyltransferase	HC	2.23994	1.13679	1.29351	1.39473	2.3263	2.26327	1.32202	1.10109	1.24533	1.87116	1.82598	1.42027	1.01375	1.38212	1.20285	4.81207	2.58829	2.99234	2.7766	2.72845	3.86587	2.92418	5.40653	5.18005	4.58538
HORVU0Hr1G017080	31.1.1.2.5	cell.organisation.cytoskeleton.mikrotubuli.MAP70	(loc_os02g50320.1 : 651.0) no description available & (at1g24764 : 544.0) Member of the MAP70 protein family.; microtubule-associated proteins 70-2 (MAP70-2); FUNCTIONS IN: microtubule binding; INVOLVED IN: cytoskeleton organization; LOCATED IN: microtubule; EXPRESSED IN: 23 plant structures; EXPRESSED DURING: 13 growth stages; CONTAINS InterPro DOMAIN/s: Myosin II heavy chain-like (InterPro:IPR0…	microtubule-associated proteins 70-2	HC	5.7273	4.76944	9.31892	7.00729	6.25468	5.794	4.58088	5.63191	6.60233	5.83143	5.79433	5.48465	4.89327	5.78969	4.6962	7.15233	40.4636	30.4153	26.2447	21.8835	4.57986	41.8607	16.4291	14.1653	8.46317
HORVU0Hr1G017090	27.3.99	RNA.regulation of transcription.unclassified	(loc_os06g12100.1 : 268.0) no description available & (at5g07900 : 102.0) Mitochondrial transcription termination factor family protein; FUNCTIONS IN: molecular_function unknown; INVOLVED IN: biological_process unknown; LOCATED IN: membrane; EXPRESSED IN: 17 plant structures; EXPRESSED DURING: 11 growth stages; CONTAINS InterPro DOMAIN/s: Mitochodrial transcription termination factor-related (Int…	Mitochondrial transcription termination factor family protein	HC	1.60612	2.24861	2.64783	2.80048	2.74334	1.41399	1.19324	2.00576	2.19679	2.21532	1.05172	0.810787	1.97694	2.0029	1.58777	6.22317	9.48042	7.3924	6.80937	6.30323	5.21686	10.5325	5.27731	5.09045	3.8533
HORVU0Hr1G017100	35.2	not assigned.unknown	(original description: no original description)	unknown protein; BEST Arabidopsis thaliana protein match is: unknown protein .	HC	2.28499	2.68927	3.11585	3.14674	3.71696	1.84649	1.96391	3.05322	3.09793	2.31915	1.75165	1.72987	2.50097	2.91336	2.17065	5.10284	14.3948	12.5592	12.535	11.9745	1.75203	6.00807	7.26702	7.88787	5.73506
HORVU0Hr1G017110	35.2	not assigned.unknown	no hits & (original description: no original description)	undescribed protein	HC	0.0386193	0.0202295	0	0	0	0	0	0	0	0	0.0171627	0	0	0	0	1.37025	2.10829	4.04328	5.20893	3.63549	0.0828278	0.0946037	0.0243833	0	0.0587579
HORVU0Hr1G017120	34.18.1	transport.unspecified anions.arsenite-transporting ATPase	(loc_os02g51100.1 : 558.0) no description available & (at3g10350 : 514.0) P-loop containing nucleoside triphosphate hydrolases superfamily protein; FUNCTIONS IN: ATP binding; INVOLVED IN: cellular metal ion homeostasis, anion transport; LOCATED IN: membrane; EXPRESSED IN: 23 plant structures; EXPRESSED DURING: 13 growth stages; CONTAINS InterPro DOMAIN/s: ATPase, anion-transporting (InterPro:IPR0…	ATPase GET3	HC	55.2552	37.8565	14.5324	11.4402	27.2697	50.4636	52.8747	26.4235	17.3487	19.9764	47.0642	49.2489	40.6682	25.9513	31.0608	41.4409	13.2844	17.9065	20.1934	26.3472	50.6025	14.4506	22.3372	30.2488	43.2283
HORVU0Hr1G017140	26.6	misc.O-methyl transferases	(loc_os02g51030.1 : 388.0) no description available & (at1g69523 : 258.0) S-adenosyl-L-methionine-dependent methyltransferases superfamily protein; FUNCTIONS IN: methyltransferase activity; INVOLVED IN: metabolic process; LOCATED IN: chloroplast; EXPRESSED IN: 20 plant structures; EXPRESSED DURING: 13 growth stages; CONTAINS InterPro DOMAIN/s: Methyltransferase type 11 (InterPro:IPR013216); BEST …	Methyltransferase-like protein 7A	HC	0.273234	0.244667	0.262942	0.132659	0.510515	0.178412	0.300673	0.363159	0.17931	0.254317	0.256554	0.245921	0.0833186	0.0534501	0.557125	0.854272	0.807033	2.49338	3.58885	5.33457	1.22267	1.12775	1.17922	1.75433	1.92184
HORVU0Hr1G017160	21.4	redox.glutaredoxins	(loc_os02g51370.1 : 447.0) no description available & (gnl|cdd|48580 : 199.0) no description available & (gnl|cdd|38035 : 192.0) no description available & (at5g39865 : 176.0) Glutaredoxin family protein; FUNCTIONS IN: electron carrier activity, protein disulfide oxidoreductase activity; INVOLVED IN: N-terminal protein myristoylation, cell redox homeostasis; LOCATED IN: plasma membrane; CONTAINS …	Glutaredoxin family protein	HC	0.58581	0.911735	1.60457	1.39234	0.790304	1.16043	1.14169	0.552099	0.840166	0.753615	1.44634	2.10684	1.9004	1.46412	1.43364	0.523572	5.19878	6.30394	5.99198	5.6839	0.523169	6.29201	8.01292	6.05297	3.88439
HORVU0Hr1G017170	27.3.99	RNA.regulation of transcription.unclassified	(loc_os02g50840.2 : 1703.0) no description available & (at3g48050 : 506.0) BAH domain ;TFIIS helical bundle-like domain; FUNCTIONS IN: transcription regulator activity, DNA binding; INVOLVED IN: transcription; LOCATED IN: nucleus; EXPRESSED IN: male gametophyte, cultured cell, pollen tube; EXPRESSED DURING: L mature pollen stage, M germinated pollen stage; CONTAINS InterPro DOMAIN/s: Transcriptio…	BAH domain ;TFIIS helical bundle-like domain	HC	97.8803	102.908	89.6792	84.579	75.5588	76.5123	85.2556	89.7377	95.8282	80.951	74.8896	67.5813	99.0694	84.953	93.458	57.4357	40.5738	41.8878	37.5681	35.0454	110.106	72.3542	75.6618	80.8247	81.6827
HORVU5Hr1G086390	10.6.2	cell wall.degradation.mannan-xylose-arabinose-fucose	(loc_os09g34920.1 : 223.0) no description available & (at2g28100 : 147.0) Encodes a protein with &#945;-fucosidase activity. The activity was assessed on 2-fucosyl-lactitol. AtFUC1 was not able to act on XXFG substrates, at least when heterologously expressed in <i>Pichia pastoris</i>. The enzyme has been postulated to act on fucosylated substrates other than xyloglucan oligosaccharides. was show…	alpha-L-fucosidase 1	HC	0.00933038	0	0	0	0	0	0	0.00876681	0	0	0.00729511	0	0	0.0358948	0.0251126	0.0912128	0.0715974	0.0594481	0.18796	0.271344	0.0133168	0	0	0.0264749	0
HORVU0Hr1G017230	27.1.19	RNA.processing.ribonucleases	(loc_os08g33710.1 : 304.0) no description available & (at2g02990 : 248.0) member of the ribonuclease T2 family, responds to inorganic phosphate starvation, and inhibits production of anthocyanin. Also involved in wound-induced signaling independent of jasmonic acid.; ribonuclease 1 (RNS1); FUNCTIONS IN: ribonuclease activity, endoribonuclease activity; INVOLVED IN: cellular response to phosphate …	ribonuclease 1	HC	0	0.0152274	0.221211	0.266958	0.0296967	0	0	0	0.0318965	0	0	0	0	0	0	0	0.0333882	0.192245	0.0897603	0.0702928	0.0613618	1.89839	7.26275	3.82994	2.13232
HORVU0Hr1G017240	31.3	cell.cycle	(loc_os02g53990.1 : 192.0) no description available & (at5g21080 : 157.0) Uncharacterized protein; BEST Arabidopsis thaliana protein match is: Uncharacterized protein (TAIR:AT2G41830.1); Has 304 Blast hits to 292 proteins in 85 species: Archae - 0; Bacteria - 4; Metazoa - 137; Fungi - 19; Plants - 133; Viruses - 0; Other Eukaryotes - 11 (source: NCBI BLink). & (gnl|cdd|37088 : 118.0) no descripti…	ARM repeat superfamily protein	HC	3.15038	1.71434	1.52769	1.1702	2.41855	2.04797	1.54933	0.847094	1.09145	1.08412	2.52603	1.79906	1.62877	1.54702	2.93794	0.104324	0.184783	0.154534	0.68044	0.364712	1.88682	0.631467	0.725915	0.720538	1.59394
HORVU0Hr1G017260	9.5	mitochondrial electron transport / ATP synthesis.cytochrome c reductase	(loc_os06g07869.1 : 113.0) no description available & (at3g10860 : 100.0) Cytochrome b-c1 complex, subunit 8 protein; FUNCTIONS IN: ubiquinol-cytochrome-c reductase activity; LOCATED IN: mitochondrion, mitochondrial respiratory chain complex III, membrane; EXPRESSED IN: 24 plant structures; EXPRESSED DURING: 15 growth stages; CONTAINS InterPro DOMAIN/s: Cytochrome b-c1 complex, subunit 8 (InterPr…	Cytochrome b-c1 complex subunit 8 protein	HC	59.4655	169.25	222.565	177.469	122.269	49.2271	53.9173	162.938	169.542	149.128	54.4055	45.7767	115.382	164.134	122.267	52.4115	272.609	314.903	307.603	278.671	58.261	316.444	406.758	492.314	458.124
HORVU0Hr1G017300	28.99	DNA.unspecified	(loc_os10g11620.1 : 438.0) no description available & (ipr010285 : 182.10268) DNA helicase PIF1, ATP-dependent & (at5g28780 : 165.0) PIF1 helicase; CONTAINS InterPro DOMAIN/s: DNA helicase PIF1, ATP-dependent (InterPro:IPR010285); BEST Arabidopsis thaliana protein match is: PIF1 helicase (TAIR:AT3G51690.1); Has 1364 Blast hits to 1355 proteins in 303 species: Archae - 2; Bacteria - 367; Metazoa -…		LC	0.0270226	0.0420397	0	0.040412	0.0200505	0.0325488	0.0329599	0.0371121	0.0791737	0.039049	0.0306206	0.0324663	0.0373709	0.109696	0.0787682	0.031115	0.0709942	0.0369022	0.0363099	0.094896	0.112809	0.0482007	0.0707193	0.158056	0.103236
HORVU0Hr1G017320	35.2	not assigned.unknown	(original description: no original description)	unknown function	HC	3.73266	3.50407	3.0235	2.50544	4.54149	3.39392	3.00939	3.75706	3.65804	3.10941	2.87126	2.74729	3.95721	4.16604	4.61069	9.52879	10.2667	6.89871	5.90817	6.55794	6.36434	8.9638	7.28892	7.33697	7.60826
HORVU0Hr1G017330	28.1	DNA.synthesis/chromatin structure	(loc_os02g55410.1 : 1336.0) no description available & (at2g07690 : 1047.0) Member of the minichromosome maintenance complex, involved in DNA replication initiation. Abundant in proliferating and endocycling tissues. Localized in the nucleus during G1, S and G2 phases of the cell cycle, and are released into the cytoplasmic compartment during mitosis. Binds chromatin.; MINICHROMOSOME MAINTENANCE …	DNA helicase MCM8	HC	3.13036	1.84046	1.95235	1.51539	6.99004	2.34743	1.97418	2.4913	1.94947	3.34033	2.39614	2.14205	1.77289	2.16856	2.49225	17.1081	272.423	115.664	109.938	79.5217	4.73744	17.1647	6.72492	6.65298	13.6381
HORVU0Hr1G017340					LC	7.03351	4.77817	2.79286	2.37747	2.28608	6.95692	8.31974	5.7071	3.67113	2.2817	6.71149	6.15266	3.70098	1.76589	2.1558	34.3328	66.4246	24.8874	26.3334	15.7901	14.505	5.82371	2.92979	3.20148	5.54544
HORVU0Hr1G017350	34.1	transport.p- and v-ATPases	(loc_os02g55400.1 : 1612.0) no description available & (gnl|cdd|35426 : 1608.0) no description available & (at2g07560 : 1505.0) H(+)-ATPase 6 (HA6); FUNCTIONS IN: protein binding, ATPase activity; INVOLVED IN: cation transport, metabolic process, ATP biosynthetic process; LOCATED IN: plasma membrane, membrane; EXPRESSED IN: 11 plant structures; EXPRESSED DURING: L mature pollen stage, M germinate…	H(+)-ATPase 6	HC	0.887882	0.659853	0.446766	0.218416	0.323591	0.508585	0.87433	0.743804	0.0472952	0.256053	0.480411	0.498268	0.417122	0.39308	0.180498	3.56334	0.466311	0.2605	0.373255	0.21065	3.24735	0.874842	0.439414	0.222915	0.338903
HORVU0Hr1G017360	35.2	not assigned.unknown	no hits & (original description: no original description)	60S ribosomal protein L39-1	HC	173.302	212.572	284.91	258.586	265.209	164.148	166.162	192.253	182.689	231.654	146.213	131.357	149.689	205.614	220.349	1029.35	1661.58	1609.11	1710.38	1454.38	391.528	890.074	596.158	388.886	314.08
HORVU0Hr1G017370	13.1.1.2.1	amino acid metabolism.synthesis.central amino acid metabolism.aspartate.aspartate aminotransferase	(loc_os02g55420.1 : 825.0) no description available & (at4g31990 : 732.0) Encodes a plastid-localized aspartate aminotransferase. Does not display any PAT (glutamate/aspartate-prephenate aminotransferase) activity even in the presence of a high concentration of prephenate.; aspartate aminotransferase 5 (ASP5); CONTAINS InterPro DOMAIN/s: Aminotransferase, class I/classII (InterPro:IPR004839), Pyr…	aspartate aminotransferase 5	HC	48.2504	115.903	45.3099	38.1003	40.7235	43.2021	54.7875	40.3048	37.2704	49.3468	41.0976	42.7675	42.591	35.1541	61.4205	70.2978	131.824	106.071	110.07	124.481	95.334	145.951	104.215	132.472	175.648
HORVU0Hr1G017380	35.2	not assigned.unknown	no hits & (original description: no original description)	Serine-rich protein	HC	2.5773	1.88529	3.75357	4.68486	2.89741	2.85397	0.863653	3.21059	3.04452	2.72641	2.4578	1.46745	0.948134	1.8569	4.19185	10.4555	0.393832	3.50527	3.33111	6.23268	3.65913	0.369156	1.6611	1.19054	3.23228
HORVU0Hr1G017400	35.1	not assigned.no ontology	(loc_os03g16670.3 : 114.0) no description available & (at5g02230 : 86.7) Haloacid dehalogenase-like hydrolase (HAD) superfamily protein; FUNCTIONS IN: hydrolase activity, catalytic activity; INVOLVED IN: metabolic process; LOCATED IN: cellular_component unknown; EXPRESSED IN: 24 plant structures; EXPRESSED DURING: 15 growth stages; CONTAINS InterPro DOMAIN/s: Haloacid dehalogenase-like hydrolase …	Haloacid dehalogenase-like hydrolase (HAD) superfamily protein	HC	0	0	0.117163	0.0608395	0	0	0	0	0.0563643	0	0	0.0235519	0	0	0.0522262	0	0.989943	2.68906	2.19503	2.22284	0.0384072	19.3017	15.2645	20.3247	21.8749
HORVU0Hr1G017420					LC	0	0	0.27817	0	0	0	0	0	0	0	0	0	0	0	0	0	0.262165	2.13274	2.0771	0.545922	0	14.9144	11.4936	19.9433	20.9884
HORVU0Hr1G017450	20.2.1	stress.abiotic.heat	(loc_os02g56040.1 : 605.0) no description available & (at1g80030 : 457.0) Molecular chaperone Hsp40/DnaJ family protein; FUNCTIONS IN: unfolded protein binding, heat shock protein binding, ATP binding; INVOLVED IN: protein folding, response to heat; LOCATED IN: chloroplast thylakoid membrane, chloroplast; EXPRESSED IN: 23 plant structures; EXPRESSED DURING: 14 growth stages; CONTAINS InterPro DOM…	Chaperone protein DnaJ	HC	3.93413	3.83647	3.22788	1.25672	2.01981	3.89756	3.95305	3.52025	2.46003	2.49979	4.08415	3.46246	5.22322	3.65895	2.82019	5.98456	5.9166	5.70145	4.57084	5.91792	5.85043	7.5114	6.2852	7.2284	6.33396
HORVU0Hr1G017460					LC	0.135034	0.408425	0.0765209	0.349547	0	0.187126	0.376577	0.740273	0.153276	0.322524	0.0600102	0.0613189	0.708351	0.134458	0.136439	0.397291	0.381875	0.0636318	0	0	0.266447	0.0825944	0.0852573	0	0.1681
HORVU0Hr1G017480	35.2	not assigned.unknown	(original description: no original description)	unknown function	HC	0.293973	0.18882	0.133127	0.302938	0.259692	0.345653	0.268999	0.250029	0.282605	0.202608	0.43636	0.298325	0.187109	0.22398	0.338257	0.0403802	0.0401741	0.0205564	0.0396624	0.0445329	0.0730939	0.0253479	0.0460483	0	0.0945364
HORVU0Hr1G017490	27.3.27	RNA.regulation of transcription.NAC domain transcription factor family	(loc_os02g56600.1 : 308.0) no description available & (at4g28530 : 226.0) NAC domain containing protein 74 (NAC074); FUNCTIONS IN: sequence-specific DNA binding transcription factor activity; INVOLVED IN: multicellular organismal development, regulation of transcription; LOCATED IN: cellular_component unknown; EXPRESSED IN: 18 plant structures; EXPRESSED DURING: 13 growth stages; CONTAINS InterPr…	NAC domain protein	HC	0	0	0.0306027	0	0	0.0111274	0	0	0.0278266	0	0	0.0228543	0	0	0	0	0.0133304	0.665272	0.62375	0.310147	0	0	0	0.0593011	0
HORVU0Hr1G017500					LC	513.372	62.5614	3.67631	1.39793	1.50504	679.239	645.281	19.8738	3.06131	3.36743	682.707	770.424	63.7347	5.90788	12.4266	72.8288	4.17751	6.08483	9.15441	11.3962	231.208	5.96842	2.67221	3.49862	6.81867
HORVU0Hr1G017510	29.4	protein.postranslational modification	(loc_os07g28820.1 : 1125.0) no description available & (at2g17520 : 518.0) Encodes a endoribonuclease/protein kinase IRE1-like protein that is predicted to form a type I transmembrane protein structure and contain kinase/endoribonuclease domains at their C-terminal halves. The transcript levels for several ER-stress responsive genes, including six protein disulfide isomerases (PDIs), BiP2, and At…	protein kinase family protein	HC	50.6801	69.7898	59.9711	60.5963	48.8702	42.1916	48.7057	47.1537	50.4454	51.0041	40.1883	35.8957	59.3963	46.976	45.0129	42.9507	30.8065	26.4962	22.5409	20.8675	59.4135	52.9674	53.0753	48.9829	43.7626
HORVU0Hr1G017520					LC	6.13972	1.38747	1.05828	1.32096	1.40585	6.70896	4.28351	1.94892	0.651984	0.347269	5.71314	3.91859	2.61791	0.294381	1.93006	7.1021	0.824232	0.841353	0.92212	0.921137	5.27164	2.43116	1.1743	3.39177	2.83903
HORVU0Hr1G017530	35.2	not assigned.unknown	(loc_os08g31760.1 : 249.0) no description available & (at4g39840 : 117.0) unknown protein; FUNCTIONS IN: molecular_function unknown; INVOLVED IN: biological_process unknown; LOCATED IN: endomembrane system; EXPRESSED IN: 23 plant structures; EXPRESSED DURING: 13 growth stages; Has 20719 Blast hits to 6096 proteins in 607 species: Archae - 22; Bacteria - 3243; Metazoa - 4364; Fungi - 2270; Plants …	BnaC01g00720D protein	HC	2.14152	0.751325	0.355498	0.481852	0.512457	2.71416	2.13106	0.709794	0.113814	0.191154	2.30444	2.71346	1.14692	0.385761	0.593711	3.34476	13.77	7.21093	8.03662	6.04323	4.70089	9.53716	4.40731	2.90971	2.63463
HORVU0Hr1G017540	21.2.2	redox.ascorbate and glutathione.glutathione	(p48642|gshrc_orysa : 329.0) Glutathione reductase, cytosolic (EC 1.8.1.7) (GR) (GRase) - Oryza sativa (Rice) & (loc_os02g56850.3 : 329.0) no description available & (at3g24170 : 243.0) Encodes a cytosolic glutathione reductase.; glutathione-disulfide reductase (GR1); FUNCTIONS IN: NADP or NADPH binding, glutathione-disulfide reductase activity, oxidoreductase activity, FAD binding; INVOLVED IN: …	glutathione reductase	HC	291.553	437.135	225.534	188.805	216.063	253.798	297.731	275.65	214.725	215.053	254.469	258.024	336.068	272.395	224.17	136.293	72.7742	117.861	100.916	113.919	228.231	118.243	211.142	257.831	298.643
HORVU0Hr1G017550					LC	0.663733	1.52386	1.60573	0.257332	0.246671	0.716074	0.710339	1.30306	1.94183	0.261091	0.558455	0.597974	1.1351	0.65557	0.977259	0.904516	1.52614	0.433041	1.38165	1.33693	1.17865	0.957197	0.276071	1.28368	0.557228
HORVU0Hr1G017560	16.1.4.7	secondary metabolism.isoprenoids.carotenoids.carotenoid epsilon ring hydroxylase	(loc_os02g57290.4 : 636.0) no description available & (at1g31800 : 543.0) Encodes a protein with &#946;-ring carotenoid hydroxylase activity.; cytochrome P450, family 97, subfamily A, polypeptide 3 (CYP97A3); FUNCTIONS IN: carotene beta-ring hydroxylase activity, oxygen binding; INVOLVED IN: carotenoid biosynthetic process, xanthophyll biosynthetic process; LOCATED IN: chloroplast; EXPRESSED IN: …	Cytochrome P450 superfamily protein	HC	0.268235	4.10376	2.92658	2.12854	1.00417	0.253386	0.40456	4.76782	5.80353	1.84987	0.28205	0.175698	1.83279	3.82666	2.10102	1.29417	0.626559	1.21799	1.02028	1.31352	0.721355	0.465791	0.907556	1.48095	2.75709
HORVU0Hr1G017570	35.2	not assigned.unknown	(original description: no original description)	Inosine-5'-monophosphate dehydrogenase	HC	0.135599	0.51747	0.357172	0.297751	0.150477	0.116488	0.0747656	0.578296	0.496053	0.196512	0.0727357	0.0407113	0.261471	0.415326	0.437758	0.547311	0.14846	0.253045	0.436539	0.15621	0.115794	0.0467502	0.143807	0.147706	0.314471
HORVU0Hr1G017580					LC	0.481255	5.09461	2.69048	0.93607	1.21913	0.469164	0.352256	3.39466	3.53371	1.97844	0.341462	0.132199	2.03603	5.09676	2.41892	2.73842	0.791181	1.67887	1.616	1.99606	0.952674	0.125982	1.8719	2.0253	2.08203
HORVU0Hr1G017590					LC	0.579538	1.8162	1.23867	0.904386	0.507199	0.585769	0.500456	2.20928	1.52821	0.655226	0.45075	0.334042	0.776085	1.1169	0.852205	1.53715	0.479925	0.963737	0.695859	1.41169	1.09587	0.235795	0.837914	1.00809	1.15288
HORVU0Hr1G017600					LC	0.365875	0.879126	0.586222	0.222647	0.0882418	0.0597026	0.166225	0.360726	1.14341	0.350357	0.132156	0.082746	0.411138	0.690261	0.710914	0.240212	0.132604	0.194596	0.190629	0.0570049	0.343801	0.0791901	0.174767	0.602686	0.0919115
HORVU0Hr1G017610	35.2	not assigned.unknown	(original description: no original description)	undescribed protein	HC	0.425221	0.26458	0.0537007	0.0996013	0.0639778	0.253362	0.320644	0.188705	0.0974767	0.0447946	0.301876	0.32033	0.137651	0.143122	0.168644	0.313595	0.0754388	0.165923	0.319167	0.107609	0.521595	0.0537122	0.174298	0.0520299	0
HORVU0Hr1G017620	31.1	cell.organisation	(loc_os02g57220.1 : 664.0) no description available & (at2g31300 : 522.0) putative ARP2/3 protein complex subunit p41; actin-related protein C1B (ARPC1B); FUNCTIONS IN: actin binding, nucleotide binding; INVOLVED IN: actin filament organization; LOCATED IN: Arp2/3 protein complex, nucleus, cytoplasm; CONTAINS InterPro DOMAIN/s: WD40 repeat 2 (InterPro:IPR019782), WD40 repeat-like-containing domai…	Actin-related protein 2/3 complex subunit 1B	HC	11.6451	14.0548	11.6567	11.9831	12.4134	9.59777	10.1585	13.6509	12.7561	11.1821	8.72486	8.90381	14.3441	15.2595	12.9875	16.092	16.0032	13.7758	12.7059	13.114	19.7853	14.4695	13.6973	16.0579	17.0458
HORVU0Hr1G017640					LC	13.4221	30.7826	25.4885	27.456	20.8073	10.4614	10.877	23.0586	27.6001	24.1628	9.35122	7.99299	22.7683	23.5248	19.9465	19.7459	17.3993	12.188	12.5901	11.7672	29.8636	28.0941	14.5167	16.9747	16.313
HORVU0Hr1G017670	27.3.37	RNA.regulation of transcription.AS2,Lateral Organ Boundaries Gene Family	(loc_os02g57490.1 : 176.0) no description available & (gnl|cdd|66843 : 150.0) no description available & (at2g42430 : 124.0) LOB-domain protein gene LBD16. This gene contains one auxin-responsive element (AuxRE).; lateral organ boundaries-domain 16 (LBD16); CONTAINS InterPro DOMAIN/s: Lateral organ boundaries, LOB (InterPro:IPR004883); BEST Arabidopsis thaliana protein match is: lateral organ bou…	LOB domain-containing protein 20	HC	0.324109	2.87565	0.244924	0.447022	1.6898	0.022528	0.0817791	0.123513	0.0517485	0.107996	0.0371147	0	0.0233553	0	0.254987	0.558459	1.08047	0.241526	0.0997583	0.238146	1.14586	3.46777	0.363191	0.0541573	0.484629
HORVU0Hr1G017680	35.2	not assigned.unknown	(loc_os02g57500.1 : 437.0) no description available & (at3g04560 : 295.0) unknown protein; FUNCTIONS IN: molecular_function unknown; INVOLVED IN: biological_process unknown; EXPRESSED IN: 22 plant structures; EXPRESSED DURING: 16 growth stages; Has 227 Blast hits to 225 proteins in 83 species: Archae - 0; Bacteria - 17; Metazoa - 98; Fungi - 29; Plants - 51; Viruses - 1; Other Eukaryotes - 31 (so…	unknown function	HC	9.00663	20.9028	15.3653	10.5441	11.5618	8.33906	9.28292	17.8026	15.4783	12.8511	7.23357	8.65472	17.9768	17.1951	17.3428	9.88082	15.951	13.866	13.6414	12.9274	11.8025	17.306	12.3487	11.6717	10.6328
HORVU0Hr1G017690	16.1.4.7	secondary metabolism.isoprenoids.carotenoids.carotenoid epsilon ring hydroxylase	(loc_os02g57290.4 : 392.0) no description available & (at1g31800 : 343.0) Encodes a protein with &#946;-ring carotenoid hydroxylase activity.; cytochrome P450, family 97, subfamily A, polypeptide 3 (CYP97A3); FUNCTIONS IN: carotene beta-ring hydroxylase activity, oxygen binding; INVOLVED IN: carotenoid biosynthetic process, xanthophyll biosynthetic process; LOCATED IN: chloroplast; EXPRESSED IN: …	Cytochrome P450 superfamily protein	HC	0.0145955	0.307672	0	0	0	0	0.105077	0.0985257	0.0929647	0	0.0228234	0	0.0287243	0.086687	0.0283267	0.0825268	0.164108	0.539604	0.528992	0.448416	0	0.849594	0.352188	0.141325	0.315182
HORVU0Hr1G017730					LC	0.844032	0.552904	0.902388	0.14053	0.818166	0.566451	0.747804	0.409256	0.48425	0.409794	0.680385	0.338507	0.768329	0.94752	0.724917	1.07163	0.420482	1.01374	0.25253	0.45381	0.868415	0.313585	1.09031	0.638609	0.468872
HORVU0Hr1G017740	35.2	not assigned.unknown	no hits & (original description: no original description)	undescribed protein	HC	34.0195	29.7176	20.8179	16.2891	19.7194	30.6835	33.9593	28.1093	23.6369	19.6152	30.1104	33.521	34.3655	29.2702	23.9708	33.599	43.8576	36.0212	32.1067	29.0333	32.98	48.512	28.4753	24.6901	26.6687
HORVU0Hr1G017760	27.3.67	RNA.regulation of transcription.putative transcription regulator	(loc_os02g57840.2 : 103.0) no description available & (p93788|remo_soltu : 84.0) Remorin (pp34) - Solanum tuberosum (Potato) & (at2g45820 : 82.8) Remorin family protein; FUNCTIONS IN: DNA binding; INVOLVED IN: biological_process unknown; LOCATED IN: plasma membrane; EXPRESSED IN: 25 plant structures; EXPRESSED DURING: 15 growth stages; CONTAINS InterPro DOMAIN/s: Remorin, C-terminal (InterPro:IPR…	Remorin family protein	HC	212.824	63.9163	168.067	213.49	289.682	202.553	180.172	95.0524	153.689	254.44	195.376	219.582	94.7657	115.868	340.898	81.0997	3.51815	28.188	23.5556	48.3571	181.107	7.22561	31.4112	44.7272	87.0953
HORVU0Hr1G017770	27.3.67	RNA.regulation of transcription.putative transcription regulator	(loc_os02g57820.1 : 312.0) no description available & (at2g45850 : 165.0) AT hook motif DNA-binding family protein; FUNCTIONS IN: DNA binding; INVOLVED IN: biological_process unknown; LOCATED IN: nucleus; EXPRESSED IN: 21 plant structures; EXPRESSED DURING: 13 growth stages; CONTAINS InterPro DOMAIN/s: Protein of unknown function DUF296 (InterPro:IPR005175), AT hook, DNA-binding motif (InterPro:I…		LC	11.0097	15.7655	22.5596	17.5197	27.9418	9.6247	7.84544	20.1013	24.7558	24.7532	9.8472	7.09954	18.228	31.4501	38.7323	39.582	107.328	82.6374	71.1845	63.542	30.1566	145.636	107.905	84.4357	55.8416
HORVU0Hr1G017790	20.1	stress.biotic	(loc_os08g28540.1 : 541.0) no description available & (gnl|cdd|39857 : 227.0) no description available & (at5g35450 : 165.0) Disease resistance protein (CC-NBS-LRR class) family; FUNCTIONS IN: ATP binding; INVOLVED IN: defense response, apoptosis; LOCATED IN: plasma membrane; EXPRESSED IN: 21 plant structures; EXPRESSED DURING: 10 growth stages; CONTAINS InterPro DOMAIN/s: NB-ARC (InterPro:IPR002…	Disease resistance protein	HC	0.0146051	0.0289967	0	0	0	0	0	0	0	0	0.01189	0.0133096	0	0.0318169	0	0.0325143	0.0832292	0.423496	0.427565	0.0324856	0	0	0	0.0693992	0.036363
HORVU0Hr1G017800	35.2	not assigned.unknown	(loc_os02g58250.1 : 1355.0) no description available & (at3g19870 : 687.0) unknown protein; Has 84 Blast hits to 64 proteins in 35 species: Archae - 0; Bacteria - 0; Metazoa - 31; Fungi - 0; Plants - 24; Viruses - 0; Other Eukaryotes - 29 (source: NCBI BLink). & (reliability: 1374.0) & (original description: no original description)	unknown protein; Has 84 Blast hits to 64 proteins in 35 species: Archae - 0; Bacteria - 0; Metazoa - 31; Fungi - 0; Plants - 24; Viruses - 0; Other Eukaryotes - 29 (source: NCBI BLink).	HC	8.03722	9.774	7.91409	6.96355	7.86502	7.44402	6.42629	8.25071	8.31948	8.09015	6.29281	4.98378	8.15225	8.46203	9.64678	6.91833	10.7458	11.1531	9.99326	10.4293	8.87826	10.9858	9.56519	10.116	11.0297
HORVU0Hr1G017830	35.2	not assigned.unknown	(loc_os11g17720.1 : 332.0) no description available & (ipr004158 : 154.09088) Protein of unknown function DUF247, plant & (gnl|cdd|66792 : 147.0) no description available & (at3g47200 : 94.0) Plant protein of unknown function (DUF247); INVOLVED IN: biological_process unknown; LOCATED IN: plasma membrane; EXPRESSED IN: callus; CONTAINS InterPro DOMAIN/s: Protein of unknown function DUF247, plant (…	Plant protein of unknown function (DUF247)	HC	0	0.0229556	0	0	0	0	0	0	0	0	0	0	0	0	0	0	0.0997068	0.0661518	0	0.0538346	0	0.717307	0.0910603	0	0
HORVU0Hr1G017850	35.2	not assigned.unknown	(loc_os07g16930.1 : 776.0) no description available & (at5g45540 : 117.0) Protein of unknown function (DUF594); CONTAINS InterPro DOMAIN/s: Protein of unknown function DUF594 (InterPro:IPR007658); BEST Arabidopsis thaliana protein match is: Protein of unknown function (DUF594) (TAIR:AT5G45480.1); Has 1285 Blast hits to 857 proteins in 12 species: Archae - 0; Bacteria - 0; Metazoa - 0; Fungi - 0; …	Chromosome 3B genomic scaffold cultivar Chinese Spring	HC	0.262191	0.104331	0.0779711	0	0.0357041	0.304666	0.14517	0.122697	0.0773941	0.0703605	0.201606	0.109704	0.0891609	0.0719152	0.0695122	0.0437712	0	0.0162094	0.0376347	0	0.146036	0.024052	0.0651547	0	0.0897034
HORVU0Hr1G017960	20.1	stress.biotic	(loc_os08g28540.1 : 337.0) no description available & (gnl|cdd|39857 : 97.7) no description available & (at3g46530 : 83.6) Confers resistance to the biotrophic oomycete, Peronospora parasitica. Encodes an NBS-LRR type R protein with a putative amino-terminal leucine zipper. Fungal protein ATR13 induces RPP13 gene expression and disease resistance.; RECOGNITION OF PERONOSPORA PARASITICA 13 (RPP13)…	Disease resistance protein RPM1	HC	0.023707	0.0690566	0	0	0	0	0.0209622	0	0.0496558	0	0.0211549	0.0624439	0.0957602	0	0	0	0.32516	1.55411	1.01285	0.296727	0	0.0838335	0.0865932	0.174605	0
HORVU0Hr1G018000	35.1.19	not assigned.no ontology.C2 domain-containing protein	(loc_os02g58230.1 : 811.0) no description available & (at3g19830 : 594.0) NTMC2T5.2; FUNCTIONS IN: molecular_function unknown; INVOLVED IN: biological_process unknown; LOCATED IN: chloroplast; CONTAINS InterPro DOMAIN/s: Protein of unknown function DUF2404, transmembrane (InterPro:IPR019411), C2 membrane targeting protein (InterPro:IPR018029), C2 calcium/lipid-binding domain, CaLB (InterPro:IPR00…	Extended synaptotagmin-1	HC	0.0483288	0.131015	0.251873	0.0376353	0.33728	0.120836	0.103935	0.182153	0.214262	0.179957	0.0729826	0.160241	0.166752	0.240987	0.408966	0.412119	0	0.166921	0.197434	0.191809	0.429647	0.126034	0.14743	0.123201	0.308935
HORVU0Hr1G018190	16.2.1.3	secondary metabolism.phenylpropanoids.lignin biosynthesis.4CL	(q42982|4cl2_orysa : 473.0) 4-coumarate--CoA ligase 2 (EC 6.2.1.12) (4CL 2) (4-coumaroyl-CoA synthase 2) - Oryza sativa (Rice) & (loc_os02g46970.1 : 473.0) no description available & (at1g65060 : 356.0) encodes an isoform of 4-coumarate:CoA ligase (4CL), which is involved in the last step of the general phenylpropanoid pathway. mRNA levels are not induced in response to wounding or to fungal infe…	4-coumarate:CoA ligase 3	HC	11.3159	9.43382	26.0275	30.6941	32.522	8.54402	6.14852	8.37598	17.2291	35.9863	8.34754	6.83993	3.53312	4.94545	15.3866	16.8449	6.15985	14.5125	13.5893	16.5887	22.2033	2.59938	1.75191	1.63216	2.81027
HORVU0Hr1G018200	31.4	cell.vesicle transport	(loc_os02g46962.3 : 614.0) no description available & (at5g16880 : 473.0) Target of Myb protein 1; FUNCTIONS IN: protein transporter activity; INVOLVED IN: intracellular protein transport, intra-Golgi vesicle-mediated transport; LOCATED IN: Golgi stack, plasma membrane; EXPRESSED IN: 24 plant structures; EXPRESSED DURING: 15 growth stages; CONTAINS InterPro DOMAIN/s: VHS (InterPro:IPR002014), GAT…	Vacuolar protein sorting-associated protein 27	HC	32.7931	101.104	91.9522	69.7838	48.221	28.7047	32.2514	110.066	103.235	64.55	28.2204	27.1567	77.5322	100.906	67.4443	31.8162	47.2193	52.081	46.0411	37.269	42.1896	88.4955	84.9573	76.0784	75.3718
HORVU0Hr1G018210	29.5.11.4.2	protein.degradation.ubiquitin.E3.RING	(loc_os04g46450.1 : 865.0) no description available & (at2g44950 : 556.0) The gene encodes one of two orthologous E3 ubiquitin ligases in Arabidopsis that are involved in monoubiquitination of histone H2B.; histone mono-ubiquitination 1 (HUB1); FUNCTIONS IN: ubiquitin-protein ligase activity, protein homodimerization activity, zinc ion binding; INVOLVED IN: in 10 processes; LOCATED IN: mitochondr…	E3 ubiquitin-protein ligase BRE1-like 1	HC	7.32278	6.0433	3.45464	3.18534	5.75279	6.10286	4.98996	5.18485	4.14587	3.46695	5.93021	5.2502	6.29831	5.29545	4.89407	5.78839	2.16182	2.5107	1.88866	1.81458	9.31996	4.06275	3.72972	4.90295	5.31795
HORVU0Hr1G018220					LC	3.96675	1.32244	1.8206	1.42879	0.7223	2.08117	0.802718	1.26065	0.322273	0.684772	2.24932	1.98632	1.05217	1.49325	1.70807	4.80514	0.497144	1.22825	0.632541	0.949375	5.73258	1.26475	2.43662	1.27569	3.18698
HORVU0Hr1G018230					LC	8.98793	6.43266	3.62613	5.22491	4.24749	6.95862	4.70441	7.56934	5.44773	3.54473	6.41367	4.78116	4.4124	7.50274	7.09644	10.9899	3.48913	4.63731	3.10903	1.63381	14.869	5.68506	5.64418	6.52827	4.63931
HORVU0Hr1G018270	16.8.3.3	secondary metabolism.flavonoids.dihydroflavonols.flavonoid 3-monooxygenase	(loc_os02g09200.1 : 662.0) no description available & (gnl|cdd|35378 : 454.0) no description available & (o48923|c71da_soybn : 413.0) Cytochrome P450 71D10 (EC 1.14.-.-) - Glycine max (Soybean) & (at3g26270 : 322.0) putative cytochrome P450; cytochrome P450, family 71, subfamily B, polypeptide 25 (CYP71B25); FUNCTIONS IN: electron carrier activity, monooxygenase activity, iron ion binding, oxygen…	Cytochrome P450 superfamily protein	HC	73.5231	304.069	154.327	47.53	92.2124	15.0013	25.2491	353.563	264.338	112.32	10.7733	9.87084	239.201	316.734	215.538	1.00585	0.170989	0.759568	0.0913733	0.0811574	8.7132	10.3565	3.88823	2.02821	2.88884
HORVU0Hr1G018280	27.3.3	RNA.regulation of transcription.AP2/EREBP, APETALA2/Ethylene-responsive element binding protein family	(loc_os04g46410.1 : 126.0) no description available & (at2g44940 : 122.0) encodes a member of the DREB subfamily A-4 of ERF/AP2 transcription factor family. The protein contains one AP2 domain. There are 17 members in this subfamily including TINY.; Integrase-type DNA-binding superfamily protein; FUNCTIONS IN: DNA binding, sequence-specific DNA binding transcription factor activity; INVOLVED IN: …	Ethylene-responsive transcription factor 1	HC	0.0328215	0	0	0	0	0	0	0	0.0715813	0	0	0.0298085	0.0682598	0	0.137583	0	0.457169	0.22911	0.132924	0.543997	0	0	0	0	0
HORVU0Hr1G018300	20.2.1	stress.abiotic.heat	(loc_os02g43930.3 : 622.0) no description available & (q04960|dnjh_cucsa : 493.0) DnaJ protein homolog (DNAJ-1) - Cucumis sativus (Cucumber) & (at3g44110 : 469.0) homologous to the co-chaperon DNAJ protein from E coli; DNAJ homologue 3 (ATJ3); FUNCTIONS IN: unfolded protein binding, heat shock protein binding; INVOLVED IN: protein folding, response to salt stress, regulation of ATPase activity; L…	Chaperone protein dnaJ 3	HC	119.305	220.694	164.123	120.686	120.773	102.08	125.965	220.479	167.564	122.187	95.0638	110.678	183.821	188.528	142.626	130.7	209.773	202.82	227.927	198.132	155.707	258.083	164.216	171.108	139.397
HORVU0Hr1G018320	10.7	cell wall.modification	(q6h676|exb11_orysa : 298.0) Expansin-B11 precursor (OsEXPB11) (Beta-expansin-11) (OsaEXPb1.20) - Oryza sativa (Rice) & (loc_os02g44108.1 : 298.0) no description available & (at2g45110 : 213.0) member of BETA-EXPANSINS. Naming convention from the Expansin Working Group (Kende et al, 2004. Plant Mol Bio); expansin B4 (EXPB4); INVOLVED IN: plant-type cell wall modification involved in multidimensio…	expansin B4	HC	0	0	0	0	0	0	0	0	0	0	0	0	0	0	0	0	0.549253	1.03247	0.266065	0.336824	0	0.422868	0.168703	0	0
HORVU0Hr1G018370	35.2	not assigned.unknown	(loc_os02g07420.1 : 125.0) no description available & (at1g79200 : 102.0) unknown protein; Has 30201 Blast hits to 17322 proteins in 780 species: Archae - 12; Bacteria - 1396; Metazoa - 17338; Fungi - 3422; Plants - 5037; Viruses - 0; Other Eukaryotes - 2996 (source: NCBI BLink). & (reliability: 204.0) & (original description: no original description)	Unplaced genomic scaffold supercont1.4 whole genome shotgun sequence	HC	0.184178	0.210032	0.0797341	0.27027	0.163532	0.197309	0.160275	0.289555	0.127618	0.131501	0.157732	0.135583	0.224305	0.236236	0.18359	0.463049	0.849427	0.646141	0.477387	0.445989	0.419682	0.657633	0.315433	0.638019	0.335585
HORVU0Hr1G018380	1.2.4.4	PS.photorespiration.glycine cleavage.H protein	(loc_os06g45670.1 : 247.0) no description available & (at2g35120 : 209.0) Single hybrid motif superfamily protein; FUNCTIONS IN: glycine dehydrogenase (decarboxylating) activity, ATP binding; INVOLVED IN: glycine catabolic process, glycine decarboxylation via glycine cleavage system; LOCATED IN: mitochondrion, glycine cleavage complex; EXPRESSED IN: 22 plant structures; EXPRESSED DURING: 13 growt…	Glycine cleavage system H protein	HC	1.01939	1.17319	0.653866	0.441054	0.918667	0.893102	0.959374	0.938154	0.50487	0.840716	1.066	0.754738	1.78374	0.759015	0.618753	1.37833	0.420106	0.539511	0.634995	0.454777	1.89482	0.753886	0.940616	0.855479	1.05521
HORVU0Hr1G018510	35.2	not assigned.unknown	(loc_os02g03860.1 : 275.0) no description available & (at2g21870 : 202.0) MALE GAMETOPHYTE DEFECTIVE 1 (MGP1); FUNCTIONS IN: copper ion binding, cobalt ion binding, zinc ion binding; INVOLVED IN: biological_process unknown; LOCATED IN: mitochondrion, nucleolus, chloroplast, membrane; EXPRESSED IN: 27 plant structures; EXPRESSED DURING: 17 growth stages; Has 56 Blast hits to 56 proteins in 21 spec…	Male gametophyte defective 1	HC	284.738	283.319	381.748	366.455	405.858	246.072	244.986	283.533	294.151	377.622	230.233	229.881	254.872	250.428	331.83	308.803	472.8	583.893	552.15	558.976	464.106	518.427	816.784	1108.87	1072.44
HORVU0Hr1G018690	35.2	not assigned.unknown	(original description: no original description)	Disease resistance protein RPM1	HC	0	0.0179066	0.0510564	0	0	0.0195919	0	0	0	0	0.0345649	0	0	0	0	0	0.483105	0.478924	0.574161	0.41127	0	0.102074	0.203865	0.402602	0.109874
HORVU0Hr1G018710	35.2	not assigned.unknown	(original description: no original description)	Disease resistance protein RGA2	HC	0	0.0127035	0	0	0.034865	0	0	0.0116757	0	0	0	0	0	0	0.0241167	0	0.0415577	0.136105	0.0979731	0.0811649	0	0.0312885	0.0646658	0.0283539	0
HORVU0Hr1G018730	27.3.99	RNA.regulation of transcription.unclassified	(loc_os10g25674.1 : 353.0) no description available & (at5g45550 : 341.0) Mob1/phocein family protein; CONTAINS InterPro DOMAIN/s: Mob1/phocein (InterPro:IPR005301); BEST Arabidopsis thaliana protein match is: Mob1/phocein family protein (TAIR:AT4G19045.1); Has 1269 Blast hits to 1261 proteins in 207 species: Archae - 0; Bacteria - 0; Metazoa - 709; Fungi - 290; Plants - 115; Viruses - 0; Other E…	MOB kinase activator-like 1A	HC	0	0.0499193	0.116843	0	0	0.0470914	0.13175	0	0	0	0	0.0432752	0	0.29413	0	0	0	0	0	0	0	0	0.121053	0	0
HORVU0Hr1G018770	30.1	signalling.in sugar and nutrient physiology	(loc_os02g02540.1 : 1304.0) no description available & (q7xp59|glr31_orysa : 859.0) Glutamate receptor 3.1 precursor (Ligand-gated ion channel 3.1) - Oryza sativa (Rice) & (at1g42540 : 824.0) member of Putative ligand-gated ion channel subunit family; glutamate receptor 3.3 (GLR3.3); FUNCTIONS IN: intracellular ligand-gated ion channel activity; INVOLVED IN: cellular calcium ion homeostasis, resp…	glutamate receptor 3.3	HC	0.275058	0.256641	0.208397	0.206188	0.122571	0.151099	0.342763	0.626632	0.290908	0.33166	0.09984	0.224127	0.483484	0.458454	0.453704	0.0451311	0.0438465	0	0.0803962	0.0919948	0.341981	0.25716	0.254361	0.273344	0.281133
HORVU0Hr1G018830	31.2	cell.division	(loc_os04g56970.2 : 573.0) no description available & (at5g55280 : 497.0) Encodes one of two FtsZ proteins, tubulin-like proteins, in Arabidopsis. It is involved in chloroplast division.; homolog of bacterial cytokinesis Z-ring protein FTSZ 1-1 (FTSZ1-1); FUNCTIONS IN: protein binding, structural molecule activity; INVOLVED IN: chloroplast fission, plastid fission; LOCATED IN: chloroplast stroma,…	Cell division protein FtsZ	HC	0.18545	0.154999	0.0594719	0	0.117278	0.40559	0.167494	0.331002	0.101919	0	0.0587011	0.0623846	0.0464124	0.0944464	0	1.02713	0.817129	1.5114	0.59623	1.92524	0.627008	0.14264	0.0861409	0.199904	0.0689203
HORVU0Hr1G018850	2.2.1.3.3	major CHO metabolism.degradation.sucrose.invertases.vacuolar	(loc_os02g01590.1 : 402.0) no description available & (p80065|invb_dauca : 361.0) Beta-fructofuranosidase, soluble isoenzyme I precursor (EC 3.2.1.26) (Sucrose hydrolase) (Invertase) (Saccharase) - Daucus carota (Carrot) & (at1g12240 : 338.0) ATBETAFRUCT4; FUNCTIONS IN: hydrolase activity, hydrolyzing O-glycosyl compounds, beta-fructofuranosidase activity; INVOLVED IN: sucrose catabolic process, …	Acid beta-fructofuranosidase	HC	0.820354	1.43366	1.09639	1.02065	1.15352	0.380548	0.389037	0.825111	0.884999	0.390852	0.499368	0.502757	0.669732	1.05383	0.742222	0	0.0247778	0	0	0	0.0906997	0.0263973	0	0	0.0537252
HORVU0Hr1G018890	11.8	lipid metabolism.exotics(steroids, squalene etc)	(loc_os11g30810.1 : 259.0) no description available & (gnl|cdd|36797 : 215.0) no description available & (at1g18590 : 179.0) encodes a desulfoglucosinolate sulfotransferase, involved in the final step of glucosinolate core structure biosynthesis. Has a broad-substrate specificity with preference with methionine-derived desulfoglucosinolates.; sulfotransferase 17 (SOT17); CONTAINS InterPro DOMAIN/…	sulfotransferase 17	HC	0.0518279	0.0798341	3.09551	1.55747	1.07807	0.0149916	0.0460405	0.16576	0.634848	0.158658	0.0136881	0.0614878	0.564971	0.10398	0.411518	1.62117	4.44956	20.487	14.4504	8.53084	1.56633	25.5661	185.438	177.973	102.365
HORVU0Hr1G018970	27.3.26	RNA.regulation of transcription.MYB-related transcription factor family	(loc_os01g34060.1 : 217.0) no description available & (at1g49010 : 154.0) Duplicated homeodomain-like superfamily protein; CONTAINS InterPro DOMAIN/s: Molecular chaperone, heat shock protein, Hsp40, DnaJ (InterPro:IPR015609), SANT, eukarya (InterPro:IPR017884), Myb-like DNA-binding domain, SHAQKYF class (InterPro:IPR006447), SANT, DNA-binding (InterPro:IPR001005), Myb, DNA-binding (InterPro:IPR01…	myb-like transcription factor family protein	HC	0.0661437	0.852463	1.66817	0.236024	0.383184	0.0922982	0.0601108	2.23823	2.19739	1.13778	0.113971	0.150877	3.38407	4.60196	7.33025	0.315636	0.699987	1.76227	2.10553	1.77796	0.188157	0.0869064	0.788668	0.658653	0.0823407
HORVU0Hr1G019300	26.9	misc.glutathione S transferases	(loc_os01g72140.1 : 260.0) no description available & (gnl|cdd|35627 : 207.0) no description available & (p32110|gstx6_soybn : 182.0) Probable glutathione S-transferase (EC 2.5.1.18) (Heat shock protein 26A) (G2-4) - Glycine max (Soybean) & (at3g09270 : 175.0) Encodes glutathione transferase belonging to the tau class of GSTs. Naming convention according to Wagner et al. (2002).; glutathione S-tr…	Glutathione S-transferase family protein	HC	0.657018	1.15206	0.116409	0.147662	0	1.01741	4.7606	0.507959	0	0	0.44754	2.96196	2.31786	0.206111	0.406614	3.55902	4.99271	1.25984	1.49001	1.19735	3.02372	2.69403	1.97329	1.33883	1.47677
HORVU0Hr1G019370	30.2.25	signalling.receptor kinases.wall associated kinase	(loc_os02g02120.1 : 776.0) no description available & (at1g21230 : 458.0) encodes a wall-associated kinase; wall associated kinase 5 (WAK5); FUNCTIONS IN: protein serine/threonine kinase activity, kinase activity; INVOLVED IN: protein amino acid phosphorylation; LOCATED IN: plasma membrane; CONTAINS InterPro DOMAIN/s: EGF-like calcium-binding (InterPro:IPR001881), EGF-like, type 3 (InterPro:IPR00…	Protein kinase family protein	HC	0.0681652	0.119763	0.101647	0.0435802	0.0729397	0.183348	0.0620502	0.107694	0	0	0.103588	0.0306323	0.155245	0.247477	0.184531	0.224998	0.0752594	0.0158668	0.13698	0	0.137203	0.0882774	0.085541	0.0399988	0
HORVU0Hr1G019500	16.2	secondary metabolism.phenylpropanoids	(loc_os06g06180.1 : 353.0) no description available & (at1g28680 : 254.0) HXXXD-type acyl-transferase family protein; FUNCTIONS IN: transferase activity, transferring acyl groups other than amino-acyl groups, transferase activity; INVOLVED IN: biological_process unknown; LOCATED IN: cellular_component unknown; EXPRESSED IN: 22 plant structures; EXPRESSED DURING: 13 growth stages; CONTAINS InterPr…	HXXXD-type acyl-transferase family protein	HC	0.455667	5.87581	0.163773	0	0	0.0324967	1.01456	1.60336	0.140678	0	0.0525127	0.0297712	1.23803	0.726812	0.132772	0.08208	0.188792	0.408702	0.54879	0.211844	0.0876327	0.0396492	0	0.171913	0
HORVU0Hr1G019590	16.8.4	secondary metabolism.flavonoids.flavonols	(loc_os06g08032.1 : 197.0) no description available & (gnl|cdd|35365 : 132.0) no description available & (at5g20400 : 119.0) encodes a protein whose sequence is similar to flavanone 3 hydroxylase from Malus.; 2-oxoglutarate (2OG) and Fe(II)-dependent oxygenase superfamily protein; CONTAINS InterPro DOMAIN/s: Oxoglutarate/iron-dependent oxygenase (InterPro:IPR005123); BEST Arabidopsis thaliana pro…	2-oxoglutarate (2OG) and Fe(II)-dependent oxygenase superfamily protein	HC	69.6814	777.31	624.14	345.843	283.096	63.1942	82.5974	776.697	717.847	412.165	54.0969	49.4834	612.139	828.381	543.813	0.221931	0.0516847	0.734067	1.3991	1.15697	0.846626	2.18319	2.18111	0.73909	1.334
HORVU0Hr1G019610	35.1.5	not assigned.no ontology.pentatricopeptide (PPR) repeat-containing protein	(loc_os06g08570.1 : 548.0) no description available & (at3g25210 : 303.0) Tetratricopeptide repeat (TPR)-like superfamily protein; FUNCTIONS IN: molecular_function unknown; INVOLVED IN: biological_process unknown; LOCATED IN: chloroplast; EXPRESSED IN: 19 plant structures; EXPRESSED DURING: 13 growth stages; CONTAINS InterPro DOMAIN/s: Pentatricopeptide repeat (InterPro:IPR002885); BEST Arabidops…	pentatricopeptide repeat 336	HC	4.47968	1.84564	2.2081	2.77517	5.91538	4.4602	3.64966	1.95233	2.32131	3.2709	4.29891	3.72948	2.77689	2.17757	2.65664	4.77728	5.03904	5.29446	4.91406	7.27311	7.75379	6.7952	7.53651	8.28056	7.31149
HORVU0Hr1G019620	35.1.5	not assigned.no ontology.pentatricopeptide (PPR) repeat-containing protein	(loc_os03g59264.1 : 1185.0) no description available & (at1g19720 : 673.0) Pentatricopeptide repeat (PPR-like) superfamily protein; INVOLVED IN: biological_process unknown; LOCATED IN: nucleus, chloroplast, cytoplasm; CONTAINS InterPro DOMAIN/s: Pentatricopeptide repeat (InterPro:IPR002885); BEST Arabidopsis thaliana protein match is: Tetratricopeptide repeat (TPR)-like superfamily protein (TAIR:…	Pentatricopeptide repeat-containing protein	HC	1.18188	1.28621	0.864227	0.447406	1.14253	0.671425	0.777515	1.79338	1.20778	1.0323	0.642122	0.563358	1.56517	1.8461	1.45427	2.03197	3.15428	3.73487	4.22682	4.28653	2.01852	3.82579	2.96193	2.51188	3.46172
HORVU0Hr1G019630	16.8.4.2	secondary metabolism.flavonoids.flavonols.flavonol 3-O-glycosyltransferase	(loc_os01g41430.1 : 667.0) no description available & (at4g34131 : 354.0) UDP-glucosyl transferase 73B3 (UGT73B3); FUNCTIONS IN: transferase activity, transferring hexosyl groups, quercetin 3-O-glucosyltransferase activity, UDP-glycosyltransferase activity, UDP-glucosyltransferase activity; INVOLVED IN: response to cyclopentenone, response to other organism; LOCATED IN: endomembrane system; CONTA…	UDP-Glycosyltransferase superfamily protein	HC	0.0157612	0	0	0	0	0.0140531	0.029818	0	0.034374	0	0.0140089	0.0286776	0	0	0.0330343	0	0.461381	0.891708	0.68198	0.249443	0.0234228	0.54895	0.370775	0.0840126	0.169406
HORVU0Hr1G019640	27.3.6	RNA.regulation of transcription.bHLH,Basic Helix-Loop-Helix family	(loc_os06g10820.1 : 115.0) no description available & (at3g21330 : 90.9) basic helix-loop-helix (bHLH) DNA-binding superfamily protein; FUNCTIONS IN: DNA binding, sequence-specific DNA binding transcription factor activity; INVOLVED IN: regulation of transcription; LOCATED IN: nucleus; CONTAINS InterPro DOMAIN/s: Helix-loop-helix DNA-binding domain (InterPro:IPR001092), Helix-loop-helix DNA-bindi…	basic helix-loop-helix (bHLH) DNA-binding superfamily protein	HC	0	0.076792	0	0.182953	0	0	0	0	0	0	0	0	0.0867104	0	0	0	0.0478746	3.02726	7.52379	5.42714	0	0	0	0	0.126869
HORVU0Hr1G019650	27.3.99	RNA.regulation of transcription.unclassified	(loc_os06g10800.1 : 239.0) no description available & (at2g40830 : 128.0) Encodes a putative RING-H2 finger protein RHC1a.; RING-H2 finger C1A (RHC1A); FUNCTIONS IN: zinc ion binding; LOCATED IN: cell wall; EXPRESSED IN: 22 plant structures; EXPRESSED DURING: 13 growth stages; CONTAINS InterPro DOMAIN/s: Zinc finger, RING-type (InterPro:IPR001841), Zinc finger, C3HC4 RING-type (InterPro:IPR018957…	RING/U-box superfamily protein	HC	0	0.0298852	0	0	0	0.0250327	0.0251809	0	0	0	0	0.0259159	0	0.0611616	0.15736	0	0.315485	0.491341	0.349795	0.0529859	0	2.63445	0.213555	0.0818987	0
HORVU0Hr1G019680	11.9.3.2	lipid metabolism.lipid degradation.lysophospholipases.carboxylesterase	(loc_os06g11090.1 : 174.0) no description available & (gnl|cdd|36728 : 149.0) no description available & (at1g49660 : 144.0) Encodes a protein with carboxylesterase whose activity was tested using pNA.; carboxyesterase 5 (CXE5); FUNCTIONS IN: carboxylesterase activity; INVOLVED IN: metabolic process; LOCATED IN: cellular_component unknown; EXPRESSED IN: 23 plant structures; EXPRESSED DURING: 13 g…	alpha/beta-Hydrolases superfamily protein	HC	0.489431	2.16726	8.42244	8.94633	5.31705	0.841456	1.08623	2.16061	4.88911	5.73666	0.865192	0.846279	1.32699	1.46866	1.58191	0.720775	2.22429	15.752	10.9988	9.79466	1.13372	2.97856	13.6611	11.6094	11.2844
HORVU0Hr1G019690	35.2	not assigned.unknown	(original description: no original description)	Tuliposide A-converting enzyme 1 chloroplastic	HC	0.112991	0.33485	0.396947	0.646806	0.739462	0.264966	0.0496474	0.231201	0.120724	0.50552	0.291392	0.201263	0	0.442206	0	0	0.689728	1.24641	1.85372	0.997859	0.237341	0.339583	1.14121	0.910993	0.732781
HORVU0Hr1G019700	11.9.3.2	lipid metabolism.lipid degradation.lysophospholipases.carboxylesterase	(loc_os06g11130.1 : 185.0) no description available & (gnl|cdd|36728 : 136.0) no description available & (at3g48700 : 127.0) carboxyesterase 13 (CXE13); FUNCTIONS IN: hydrolase activity; INVOLVED IN: metabolic process; LOCATED IN: cellular_component unknown; EXPRESSED IN: 6 plant structures; EXPRESSED DURING: F mature embryo stage, petal differentiation and expansion stage, E expanded cotyledon s…	alpha/beta-Hydrolases superfamily protein	HC	0.212365	0.526968	0.406571	0.206804	0.272659	0.255561	0.294997	0.0728893	0.201757	0.156921	0.336302	0.232238	0.091602	0.119036	0.162204	0.232321	2.18166	2.19167	1.20383	1.18673	0.439675	1.28109	4.21155	3.02463	1.79121
HORVU0Hr1G019710	11.9.3.2	lipid metabolism.lipid degradation.lysophospholipases.carboxylesterase	(loc_os06g11130.1 : 199.0) no description available & (gnl|cdd|36728 : 140.0) no description available & (at1g49660 : 121.0) Encodes a protein with carboxylesterase whose activity was tested using pNA.; carboxyesterase 5 (CXE5); FUNCTIONS IN: carboxylesterase activity; INVOLVED IN: metabolic process; LOCATED IN: cellular_component unknown; EXPRESSED IN: 23 plant structures; EXPRESSED DURING: 13 g…	alpha/beta-Hydrolases superfamily protein	HC	0.02073	0.042799	0.209022	0.180018	0.0609674	0.0464824	0.019037	0.0202293	0.0616939	0.0164623	0.0280556	0.0251028	0.0650389	0.0412564	0.0288919	0.073474	0.686603	2.78803	2.49999	1.21278	0.16358	1.73832	6.35412	6.48225	2.65906
HORVU0Hr1G019740					LC	0.154352	0.210172	0.01918	0.043807	0.038188	0.193827	0.0939869	0.18555	0.152305	0.0750362	0.192631	0.138893	0.0893011	0.211706	0.211947	0.0188636	0.350149	0.425663	0.212373	0.201271	0.119972	0.127382	0.0489591	0.0493665	0.0882641
HORVU0Hr1G019750	20.2.1	stress.abiotic.heat	(loc_os06g11440.2 : 293.0) no description available & (at1g28210 : 143.0) DnaJ homolog AtJ1 (atj); ATJ1; FUNCTIONS IN: unfolded protein binding, heat shock protein binding, zinc ion binding, nucleic acid binding; INVOLVED IN: protein folding; LOCATED IN: mitochondrion; EXPRESSED IN: 22 plant structures; EXPRESSED DURING: 11 growth stages; CONTAINS InterPro DOMAIN/s: Molecular chaperone, heat shoc…	Chaperone protein DnaJ	HC	2.69244	1.74477	3.33348	3.73261	5.37286	2.34596	1.65702	2.55992	2.20988	3.62336	2.31701	1.59876	1.90673	2.69476	3.55071	8.70272	6.7966	6.29216	5.8666	5.66662	8.2118	9.20376	7.23793	7.0732	6.48556
HORVU0Hr1G019760	35.2	not assigned.unknown	(original description: no original description)	Glucan 13-beta-glucosidase A	HC	0.282551	0.134816	0.0974245	0.0925434	0.0962212	0.253722	0.124174	0.166504	0.119916	0	0.249051	0.205992	0.165327	0.108297	0.172197	0.622529	0.981048	1.06971	1.01817	0.666137	0.853794	2.73723	1.79553	1.03616	0.99282
HORVU0Hr1G019770	35.2	not assigned.unknown	(loc_os02g18090.1 : 181.0) no description available & (at5g39600 : 126.0) CONTAINS InterPro DOMAIN/s: Ribosomal protein L53, mitochondrial (InterPro:IPR019716); Has 50 Blast hits to 50 proteins in 19 species: Archae - 0; Bacteria - 0; Metazoa - 6; Fungi - 0; Plants - 42; Viruses - 0; Other Eukaryotes - 2 (source: NCBI BLink). & (reliability: 252.0) & (original description: no original description)	39S ribosomal protein L53/MRP-L53	HC	6.36128	13.3217	8.77825	8.506	6.59796	5.62649	6.10852	14.1108	11.0817	8.69623	6.81187	5.02817	15.0951	17.1867	9.40372	13.8366	35.3696	24.7398	22.5855	18.361	11.9927	40.1808	25.9647	15.1367	13.135
HORVU0Hr1G019780	35.1.5	not assigned.no ontology.pentatricopeptide (PPR) repeat-containing protein	(loc_os12g17080.2 : 882.0) no description available & (at1g34160 : 467.0) Tetratricopeptide repeat (TPR)-like superfamily protein; CONTAINS InterPro DOMAIN/s: Pentatricopeptide repeat (InterPro:IPR002885); BEST Arabidopsis thaliana protein match is: Tetratricopeptide repeat (TPR)-like superfamily protein (TAIR:AT4G21065.1); Has 36841 Blast hits to 13999 proteins in 256 species: Archae - 0; Bacter…	Pentatricopeptide repeat-containing protein	HC	0.967185	0.650484	0.606287	0.378638	0.836571	0.648283	0.447771	1.05464	0.769046	0.340974	0.503043	0.205773	0.919441	0.71008	0.743801	1.50329	1.5869	1.40499	1.39384	0.753601	1.61417	2.2833	2.09099	1.33699	0.672919
HORVU0Hr1G019790					LC	4.76836	5.3841	3.30311	3.96579	6.14779	4.76058	3.05131	5.4856	4.33948	6.03198	3.55668	2.46359	4.6733	4.94896	5.83432	8.07934	8.59748	8.21564	7.29732	7.65831	8.05854	10.4491	9.57236	10.9717	10.5262
HORVU0Hr1G019800	29.5.11.4.3.2	protein.degradation.ubiquitin.E3.SCF.FBOX	(loc_os08g09450.1 : 246.0) no description available & (at4g05460 : 150.0) RNI-like superfamily protein; FUNCTIONS IN: ubiquitin-protein ligase activity; INVOLVED IN: ubiquitin-dependent protein catabolic process; LOCATED IN: chloroplast; EXPRESSED IN: 24 plant structures; EXPRESSED DURING: 15 growth stages; CONTAINS InterPro DOMAIN/s: F-box domain, cyclin-like (InterPro:IPR001810), Leucine-rich r…	F-box/RNI-like superfamily protein	HC	0.236659	0.0548034	0	0	0.0538648	0.153356	0.120833	0.11521	0	0.0609568	0.0482175	0.047517	0	0	0	0	0.088276	0.172139	0.113555	0.0489697	0.204796	0.127281	0	0	0.0676652
HORVU0Hr1G019840	26.1	misc.cytochrome P450	(o48958|c71e1_sorbi : 650.0) Cytochrome P450 71E1 (EC 1.14.13.68) (4-hydroxyphenylacetaldehyde oxime monooxygenase) - Sorghum bicolor (Sorghum) (Sorghum vulgare) & (loc_os03g63310.1 : 580.0) no description available & (gnl|cdd|35378 : 481.0) no description available & (at1g13080 : 450.0) cytochrome P450 monooxygenase; cytochrome P450, family 71, subfamily B, polypeptide 2 (CYP71B2); FUNCTIONS IN:…	Cytochrome P450 superfamily protein	HC	0.33854	0.249879	0.533868	0.131186	0.124439	0.419647	0.471462	1.2699	0.0827165	0.0815042	0.329476	0.369262	0.758722	0.186891	0.281731	0.084831	1.42011	2.77603	2.03553	2.17604	0.84356	0.943102	6.1691	7.07662	5.08984
HORVU0Hr1G019860					LC	0.0902182	0.153456	0.0858411	0.148893	0.154924	0.0999436	0.123715	0.106652	0.0991063	0.230102	0.0786278	0.147122	0.161384	0.137192	0.26398	0.190772	0.12959	0.0954404	0.0591255	0.109387	0.59818	0.294248	0.479037	0.169528	0.442902
HORVU0Hr1G019880	9.9	mitochondrial electron transport / ATP synthesis.F1-ATPase	(loc_os12g34110.1 : 124.0) no description available & (atmg01080 : 100.0) subunit 9 of mitochondrial F0-ATPase; mitochondrial F0-ATPase subunit 9 (ATP9); FUNCTIONS IN: hydrogen ion transmembrane transporter activity; INVOLVED IN: ATP synthesis coupled proton transport; LOCATED IN: mitochondrion; EXPRESSED IN: cultured cell; CONTAINS InterPro DOMAIN/s: ATPase, F0 complex, subunit C, DCCD-binding s…		LC	6.89045	18.0101	4.76466	4.56499	5.15085	5.58318	6.01434	5.1458	7.57061	5.47573	9.62306	6.48407	3.66358	3.94992	5.6114	11.2035	6.05406	6.47179	5.2473	8.05848	15.699	18.7006	7.3284	8.55973	13.8626
HORVU0Hr1G019890	9.1.1	mitochondrial electron transport / ATP synthesis.NADH-DH.complex I	(p31839|nu1m_oenbe : 191.0) NADH-ubiquinone oxidoreductase chain 1 (EC 1.6.5.3) (NADH dehydrogenase subunit 1) - Oenothera bertiana (Berteros evening primrose) & (atmg01275 : 179.0) Encodes subunit of mitochondrial NAD(P)H dehydrogenase that is trans-spliced from three precursors, NAD1A, NAD1B, and NAD1C.; NADH dehydrogenase 1A (NAD1A); INVOLVED IN: oxidation reduction; LOCATED IN: mitochondrial …		LC	0.052785	0.050987	0.0195143	0.0634591	0.0551703	0.0161843	0.0797472	0.0307081	0.0383198	0.0205624	0.0523277	0.0785504	0.0899219	0.0516299	0.0528383	0.0890695	0.0956834	0.043868	0	0.117999	0.09431	0.0768404	0.159039	0.0759839	0.0700816
HORVU0Hr1G019920	35.2	not assigned.unknown	no hits & (original description: no original description)	ATP synthase subunit alpha chloroplastic	HC	0.747869	0.371606	0.340407	0.101689	0.344574	0.185009	0.976205	0.684669	0.20856	0.314385	0.360913	0.380102	0.477705	0.480418	0.41783	0.457184	0.871069	0.82619	0.392232	0.889406	0.828306	1.86567	1.37343	0.604214	1.37361
HORVU0Hr1G019930	9.1.1	mitochondrial electron transport / ATP synthesis.NADH-DH.complex I	(p31839|nu1m_oenbe : 181.0) NADH-ubiquinone oxidoreductase chain 1 (EC 1.6.5.3) (NADH dehydrogenase subunit 1) - Oenothera bertiana (Berteros evening primrose) & (atmg01275 : 171.0) Encodes subunit of mitochondrial NAD(P)H dehydrogenase that is trans-spliced from three precursors, NAD1A, NAD1B, and NAD1C.; NADH dehydrogenase 1A (NAD1A); INVOLVED IN: oxidation reduction; LOCATED IN: mitochondrial …	NADH-ubiquinone oxidoreductase chain 1	HC	0.752403	0.747475	0.608567	0.589467	0.480699	0.752912	0.66492	0.544143	0.605233	0.497281	0.772336	0.978833	0.872144	0.429676	0.732093	1.60562	1.02067	0.727216	0.882594	1.39921	2.28005	1.40119	1.52231	1.12579	2.24527
HORVU0Hr1G019940	35.2	not assigned.unknown	(loc_osm1g00220.1 : 439.0) no description available & (atmg00570 : 389.0) encodes a protein of unknown function. The transcript has extensive RNA editing at the 3 end. Protein has orthologous in other plants and sequence is similar to E. coli ORFs orf154 and orf131, both of unknown function. So far, similar proteins are found only in plants and prokaryotes.; Sec-independent periplasmic protein tr…	Sec-independent protein translocase protein TatC	HC	1.16452	0.951536	0.685336	0.903691	0.716989	1.25117	1.10759	1.00484	0.741379	0.779436	0.786766	0.918703	0.542684	0.694062	0.524195	2.14526	0.981852	0.595861	0.387369	0.420506	1.8296	1.11229	1.26341	0.482169	0.243787
HORVU0Hr1G019950	9.9	mitochondrial electron transport / ATP synthesis.F1-ATPase	(p12862|atpam_wheat : 982.0) ATP synthase subunit alpha, mitochondrial (EC 3.6.3.14) - Triticum aestivum (Wheat) & (loc_osm1g00580.1 : 964.0) no description available & (at2g07698 : 919.0) ATPase, F1 complex, alpha subunit protein; FUNCTIONS IN: hydrogen ion transporting ATP synthase activity, rotational mechanism, poly(U) RNA binding, zinc ion binding; INVOLVED IN: proton transport, ATP metaboli…	ATP synthase subunit alpha	HC	13.6999	20.0944	5.47757	3.11458	3.45317	14.6668	21.8873	4.93501	7.45546	6.38465	10.9415	10.7851	6.69747	3.68083	6.52863	31.5751	11.3225	14.2741	6.84122	9.42332	43.5318	17.0289	10.3362	12.0551	43.685
HORVU0Hr1G019960	9.9	mitochondrial electron transport / ATP synthesis.F1-ATPase	(loc_os12g34110.1 : 124.0) no description available & (atmg01080 : 100.0) subunit 9 of mitochondrial F0-ATPase; mitochondrial F0-ATPase subunit 9 (ATP9); FUNCTIONS IN: hydrogen ion transmembrane transporter activity; INVOLVED IN: ATP synthesis coupled proton transport; LOCATED IN: mitochondrion; EXPRESSED IN: cultured cell; CONTAINS InterPro DOMAIN/s: ATPase, F0 complex, subunit C, DCCD-binding s…		LC	42.0793	48.905	39.2753	43.3785	34.2306	44.8586	49.6557	43.3237	47.3265	38.9072	85.2964	32.1778	27.9069	33.6895	33.2852	78.7654	45.6049	44.3047	41.8463	37.555	94.6332	61.425	61.7454	45.0767	59.9638
HORVU0Hr1G019980					LC	0	0.275881	0.367653	0	0	0	0.398447	0.0708338	0.161436	0.340182	0.201816	0.198569	0.302302	0.144186	0	0.0807038	0.400994	0.247869	0	0.161042	0.507163	0.544979	1.76371	0	0.589388
HORVU0Hr1G020070	35.2	not assigned.unknown	(original description: no original description)	Signal recognition particle 9 kDa protein	HC	0	3.85768	0.4414	0	0.25556	0	1.87705	6.95305	0.83344	3.2344	1.35844	2.23649	0.387875	0.493129	3.94806	0	0.706152	0.56107	3.23255	2.95446	5.83962	0.302685	4.38586	7.66455	0
HORVU0Hr1G020110	35.2	not assigned.unknown	(at4g15802 : 80.9) Encodes a protein with similarity to heat shock factor binding proteins. Involved in negative regulation of heat shock response. Becomes nuclear localized upon heat treatment.; heat shock factor binding protein (HSBP); CONTAINS InterPro DOMAIN/s: Heat shock factor binding 1 (InterPro:IPR009643); Has 319 Blast hits to 319 proteins in 108 species: Archae - 0; Bacteria - 0; Metazo…	heat shock factor binding protein	HC	50.8317	85.2583	76.6138	70.0456	80.5581	44.0315	41.7229	89.7968	93.5061	78.8983	47.4849	41.7954	69.453	96.1321	111.651	34.4469	59.4246	65.855	66.0695	60.3941	41.3013	99.1951	58.3874	60.6218	62.1726
HORVU0Hr1G020120					LC	5.68285	5.20942	4.30576	2.49936	5.89259	4.38247	3.3666	5.54109	7.71601	5.11825	4.39677	4.07765	5.51753	7.98318	5.69693	5.93861	22.8171	14.5855	10.8924	8.74878	8.89763	14.1964	7.1898	6.91698	6.65847
HORVU0Hr1G020130	29.3.1	protein.targeting.nucleus	(loc_os06g16280.1 : 379.0) no description available & (at1g26170 : 321.0) ARM repeat superfamily protein; FUNCTIONS IN: protein transporter activity, binding; INVOLVED IN: intracellular protein transport, protein import into nucleus, docking; LOCATED IN: nucleus, nuclear pore, cytoplasm; EXPRESSED IN: 22 plant structures; EXPRESSED DURING: 13 growth stages; CONTAINS InterPro DOMAIN/s: Importin-be…	Importin-9	HC	9.83593	6.64863	4.74612	4.48573	9.50948	7.9742	4.98519	7.0164	8.45916	6.08767	8.2137	5.63756	8.41383	12.529	10.6882	24.9257	33.4589	20.9732	18.8664	16.0934	17.5604	22.837	9.06258	12.8147	14.8539
HORVU0Hr1G020200	27.3.6	RNA.regulation of transcription.bHLH,Basic Helix-Loop-Helix family	(loc_os06g16400.2 : 441.0) no description available & (at1g68920 : 190.0) basic helix-loop-helix (bHLH) DNA-binding superfamily protein; FUNCTIONS IN: sequence-specific DNA binding transcription factor activity; INVOLVED IN: regulation of transcription; LOCATED IN: nucleus; EXPRESSED IN: 22 plant structures; EXPRESSED DURING: 13 growth stages; CONTAINS InterPro DOMAIN/s: Helix-loop-helix DNA-bind…	Transcription factor bHLH49	HC	0	0	0	0.064718	0.0861742	0	0	0.0288582	0	0	0	0	0	0	0	0	0	0.0334527	0.419191	0.399625	0	0.108788	0	0	0.293763
HORVU0Hr1G020240	29.2.2.3.1	protein.synthesis.ribosome biogenesis.Pre-rRNA processing and modifications.snoRNPs	(loc_os04g46310.1 : 261.0) no description available & (at3g06530 : 101.0) ARM repeat superfamily protein; CONTAINS InterPro DOMAIN/s: U3 small nucleolar RNA-associated protein 10 (InterPro:IPR022125), BP28, C-terminal (InterPro:IPR012954), Armadillo-type fold (InterPro:IPR016024). & (reliability: 202.0) & (original description: no original description)	U3 small nucleolar RNA-associated protein 10 and NUC211 domain-containing protein putative isoform 2	HC	1.43713	0.837278	0.04992	0.200327	0.0993924	1.42807	1.31926	0.325822	0.196054	0	1.50915	1.33	0.228337	0.272389	0.362651	3.41261	1.80691	0.857875	0.539976	0.661753	3.28946	3.60966	0.853117	0	0.229726
HORVU0Hr1G020260	29.3.1	protein.targeting.nucleus	(loc_os06g16280.1 : 531.0) no description available & (at1g26170 : 356.0) ARM repeat superfamily protein; FUNCTIONS IN: protein transporter activity, binding; INVOLVED IN: intracellular protein transport, protein import into nucleus, docking; LOCATED IN: nucleus, nuclear pore, cytoplasm; EXPRESSED IN: 22 plant structures; EXPRESSED DURING: 13 growth stages; CONTAINS InterPro DOMAIN/s: Importin-be…	Importin-9	HC	11.7046	8.84972	7.09474	5.18032	11.0096	9.10201	6.09201	10.2629	10.6186	10.1342	9.74795	7.52704	9.84274	16.6315	14.8978	22.392	42.1893	28.2891	25.8148	24.0481	20.6959	29.1755	13.6187	15.6857	18.3778
HORVU0Hr1G020270	35.2	not assigned.unknown	(loc_os06g22330.1 : 553.0) no description available & (at2g33570 : 437.0) Domain of unknown function (DUF23); CONTAINS InterPro DOMAIN/s: Protein of unknown function DUF23 (InterPro:IPR008166); BEST Arabidopsis thaliana protein match is: Domain of unknown function (DUF23) (TAIR:AT5G44670.1); Has 195 Blast hits to 195 proteins in 24 species: Archae - 2; Bacteria - 7; Metazoa - 43; Fungi - 0; Plant…	Domain of unknown function (DUF23)	HC	0.153661	0.0804931	0.176064	0.244684	0.407172	0.0621	0.0941502	0.0542211	0.151742	0.184344	0.102358	0.0770867	0	0.0337604	0	2.88057	2.69441	2.45132	2.53201	2.08888	2.40838	2.45891	2.65295	3.11978	2.43445
HORVU0Hr1G020300	35.1.5	not assigned.no ontology.pentatricopeptide (PPR) repeat-containing protein	(loc_os06g30420.1 : 844.0) no description available & (at4g20090 : 407.0) embryo defective 1025 (EMB1025); CONTAINS InterPro DOMAIN/s: Pentatricopeptide repeat (InterPro:IPR002885); BEST Arabidopsis thaliana protein match is: Pentatricopeptide repeat (PPR) superfamily protein (TAIR:AT5G64320.1); Has 50788 Blast hits to 13881 proteins in 299 species: Archae - 2; Bacteria - 48; Metazoa - 729; Fungi…	Pentatricopeptide repeat-containing protein	HC	0.711273	0.404611	0.337252	0.158322	0.71747	0.667177	0.277045	0.394933	0.266724	0.335991	0.604451	0.265637	0.506909	0.429717	0.512919	3.36211	2.14652	1.53714	1.43827	1.22265	2.44634	2.82934	1.0146	1.11384	1.54252
HORVU0Hr1G020310	35.2	not assigned.unknown	(loc_os06g27980.1 : 339.0) no description available & (at3g05390 : 195.0) FUNCTIONS IN: molecular_function unknown; INVOLVED IN: biological_process unknown; LOCATED IN: mitochondrion; EXPRESSED IN: 15 plant structures; EXPRESSED DURING: 7 growth stages; CONTAINS InterPro DOMAIN/s: Protein of unknown function DUF248, methyltransferase putative (InterPro:IPR004159); BEST Arabidopsis thaliana protei…	S-adenosyl-L-methionine-dependent methyltransferases superfamily protein	HC	0	0.0361851	0	0.0745835	0	0.0335957	0	0	0.0771719	0	0.0276744	0	0	0	0.0686948	0.151566	6.71939	1.08779	0.284618	0.450118	0	0.0475383	0	0	0
HORVU0Hr1G020320	35.2	not assigned.unknown	(original description: no original description)	unknown protein; BEST Arabidopsis thaliana protein match is: unknown protein .	HC	43.2759	1000.31	591.958	225.853	319.529	18.6243	65.7903	554.454	452.917	250.968	15.6124	21.2456	289.557	322.732	242.1	6.23477	14.774	7.31397	4.08413	3.01525	51.9136	309.248	130.78	91.2223	105.332
HORVU0Hr1G020340	30.2.11	signalling.receptor kinases.leucine rich repeat XI	(loc_os08g38560.1 : 336.0) no description available & (at4g26540 : 241.0) Leucine-rich repeat receptor-like protein kinase family protein; FUNCTIONS IN: kinase activity; INVOLVED IN: protein amino acid phosphorylation; LOCATED IN: plasma membrane; EXPRESSED IN: inflorescence meristem; CONTAINS InterPro DOMAIN/s: Protein kinase, ATP binding site (InterPro:IPR017441), Protein kinase, catalytic doma…	Leucine-rich repeat receptor-like protein kinase family protein	HC	0	0	0	0	0	0	0	0	0	0	0	0	0	0	0	0	1.9288	0.678896	0.305703	0.332411	0	0.236311	0.11761	0	0.242884
HORVU0Hr1G020350	35.1	not assigned.no ontology	(at5g55950 : 481.0) Nucleotide/sugar transporter family protein; INVOLVED IN: N-terminal protein myristoylation, transmembrane transport; LOCATED IN: membrane; EXPRESSED IN: inflorescence meristem, petal, leaf whorl, flower; EXPRESSED DURING: 4 anthesis, petal differentiation and expansion stage; CONTAINS InterPro DOMAIN/s: UAA transporter (InterPro:IPR013657), Protein of unknown function DUF250 …	Nucleotide/sugar transporter family protein	HC	0.061728	0.0352448	0.0753244	0.0285481	0.0627937	0.0227978	0.0220419	0.0701794	0	0.131395	0.0408857	0.0440927	0.0376461	0.0749958	0.0254173	0.677306	3.59946	3.62562	5.30568	5.17373	0.120991	0.33941	0.695042	0.543675	0.601404
HORVU0Hr1G020360	30.2.17	signalling.receptor kinases.DUF 26	(loc_os06g14280.1 : 243.0) no description available & (at2g01660 : 130.0) Encodes a plasmodesmal protein that may be involved in the intercellular movement of molecules through the plasmodesmata. The protein has two DUF26 domains and a single transmembrane domain.; plasmodesmata-located protein 6 (PDLP6); CONTAINS InterPro DOMAIN/s: Protein of unknown function DUF26 (InterPro:IPR002902); BEST Ara…	Cysteine-rich repeat secretory protein 12	HC	0	0.0325121	0.187187	0.182467	0.0775432	0	0.0421201	0.0401671	0	0.0317392	0.0126323	0.0141405	0.0488892	0.0676061	0.0325221	0.017296	7.96677	14.2924	10.9181	6.13466	0	3.1906	10.0209	8.81229	4.72371
HORVU0Hr1G020400	11.8	lipid metabolism.exotics(steroids, squalene etc)	(loc_os07g41460.1 : 181.0) no description available & (gnl|cdd|36797 : 160.0) no description available & (at2g03760 : 129.0) Encodes a brassinosteroid sulfotransferase. In vitro experiements show that this enzyme has a preference for 24-epibrassinosteroids, particularly 24-epicathasterone, but does not act on castasterone and brassinolide. It is differentially expressed during development, being …	sulfotransferase 4B	HC	2.12267	0.441165	0.173893	0	0.0831555	1.95031	2.611	0.131445	0.082166	0	1.94696	2.82921	0.385491	0.0738064	0.254976	1.09076	0.290294	1.27692	0.699686	0.0819656	1.05585	0.638336	0.386913	0.414175	0.187847
HORVU0Hr1G020420	20.2.1	stress.abiotic.heat	(loc_os06g14240.1 : 182.0) no description available & (at5g37670 : 130.0) HSP20-like chaperones superfamily protein; CONTAINS InterPro DOMAIN/s: Heat shock protein Hsp20 (InterPro:IPR002068), HSP20-like chaperone (InterPro:IPR008978); BEST Arabidopsis thaliana protein match is: HSP20-like chaperones superfamily protein (TAIR:AT1G59860.1); Has 1807 Blast hits to 1807 proteins in 277 species: Archa…	17.6 kDa class II heat shock protein	HC	31.3039	10.0245	3.55314	2.6388	8.10947	31.821	27.1146	7.43789	4.14876	5.44717	31.2769	30.4391	14.1545	5.92096	5.60066	9.8687	0.804607	2.68064	2.45118	4.82206	10.5197	2.85375	6.90401	7.65246	13.5262
HORVU0Hr1G020490	27.1.2	RNA.processing.RNA helicase	(loc_os08g06344.3 : 1234.0) no description available & (at1g20920 : 1010.0) P-loop containing nucleoside triphosphate hydrolases superfamily protein; FUNCTIONS IN: helicase activity, ATP-dependent helicase activity, ATP binding, nucleic acid binding; EXPRESSED IN: 25 plant structures; EXPRESSED DURING: 14 growth stages; CONTAINS InterPro DOMAIN/s: RNA helicase, DEAD-box type, Q motif (InterPro:IP…	ATP-dependent RNA helicase DBP2	HC	8.75414	18.5045	13.8434	13.027	12.8127	5.12559	7.63461	14.0939	14.9711	12.2983	5.56614	5.03882	18.107	16.9879	11.696	12.5708	19.7164	11.8697	11.1503	10.9597	18.1654	34.3001	23.308	30.0787	25.6084
HORVU0Hr1G020500	35.2	not assigned.unknown	no hits & (original description: no original description)	undescribed protein	HC	0.619699	4.59345	1.49283	0.924425	0	1.79214	2.40915	2.27756	4.02751	4.08236	2.10134	1.11551	2.33125	1.69975	2.37143	6.14497	2.52498	2.3766	2.0985	4.09489	3.78836	2.03212	2.38768	1.55872	2.89156
HORVU0Hr1G020630	17.8.1	hormone metabolism.salicylic acid.synthesis-degradation	(loc_os06g20630.1 : 432.0) no description available & (gnl|cdd|86349 : 321.0) no description available & (at5g04370 : 255.0) A member of the Arabidopsis SABATH methyltransferase gene family. Encodes NAMT1, a methyltransferase that methylates nicotinic acid.; NAMT1; CONTAINS InterPro DOMAIN/s: SAM dependent carboxyl methyltransferase (InterPro:IPR005299); BEST Arabidopsis thaliana protein match is…	Benzoate O-methyltransferase	HC	0.231781	0.809609	0.153999	0.0600442	0	0.390499	0.633816	0.335719	0.113532	0	0.797839	0.862464	0.615187	0.421252	0	0	0.151217	0	0.0525814	0	0.0357517	1.01918	0	0	0
HORVU0Hr1G020650					LC	0.261632	0.333241	0.499142	0.235529	0.407878	0.244593	0.362562	0.353911	0.360897	0.370612	0.484396	0.117942	0.199419	0.199249	0.26334	0.236255	0	0.0732142	0	0	0.0904304	0.457943	0.203799	0.684603	0.357174
HORVU0Hr1G020720	34.7	transport.phosphate	(loc_os06g21950.1 : 674.0) no description available & (gnl|cdd|35473 : 523.0) no description available & (at1g20860 : 451.0) Encodes Pht1;8, a member of the Pht1 family of phosphate transporters which include: Pht1;1/At5g43350, Pht1;2/At5g43370, Pht1;3/At5g43360, Pht1;4/At2g38940, Pht1;5/At2g32830, Pht1;6/At5g43340, Pht1;7/At3g54700, Pht1;8/At1g20860, Pht1;9/At1g76430 (Plant Journal 2002, 31:341)…	phosphate transporter 1;8	HC	0.0176181	0.055834	0.0198159	0	0	0.0332063	0.032662	0.04526	0	0	0.0304793	0	0.0179141	0.0348192	0	0.0222484	0.817725	0.334852	0.706638	0.424553	0.11949	0.554041	1.00287	0.289054	0.0870627
HORVU0Hr1G020730	35.2	not assigned.unknown	(loc_os10g35020.1 : 616.0) no description available & (gnl|cdd|68160 : 311.0) no description available & (at3g18170 : 305.0) Glycosyltransferase family 61 protein; FUNCTIONS IN: transferase activity, transferring glycosyl groups; INVOLVED IN: biological_process unknown; LOCATED IN: cellular_component unknown; EXPRESSED IN: 8 plant structures; EXPRESSED DURING: petal differentiation and expansion …	Glycosyltransferase family 61 protein	HC	4.38494	3.07341	5.24623	7.6993	11.6225	4.83616	2.96846	3.12208	4.3777	5.92602	5.0792	4.05562	2.63233	3.67246	6.00481	35.4104	26.8055	27.4445	26.6961	34.3836	43.7826	22.0676	21.98	24.1156	22.0034
HORVU2Hr1G057960	17.1.1	hormone metabolism.abscisic acid.synthesis-degradation	(loc_os07g18120.1 : 1560.0) no description available & (q852m2|aldo3_orysa : 1541.0) Probable aldehyde oxidase 3 (EC 1.2.3.1) (AO-3) - Oryza sativa (Rice) & (at1g04580 : 1401.0) Encodes aldehyde oxidase AAO4 preferentially expressed in developing seeds.; aldehyde oxidase 4 (AO4); CONTAINS InterPro DOMAIN/s: Aldehyde oxidase/xanthine dehydrogenase (InterPro:IPR016208), Ferredoxin (InterPro:IPR0010…	aldehyde oxidase 4	HC	53.8657	14.0231	10.3314	10.6417	14.4861	50.5674	35.3106	13.0658	11.6023	11.9369	41.8277	37.7455	14.8405	12.9725	16.3696	44.8726	12.5009	17.5125	16.9071	17.8124	72.3611	12.4513	18.3868	20.2306	24.6451
HORVU0Hr1G020790	27.3.11	RNA.regulation of transcription.C2H2 zinc finger family	(loc_os08g40560.1 : 511.0) no description available & (at2g27100 : 341.0) Identified as a leaf form mutant by Redei having serrated leaves. Further analysis of the single loss of function allele indicated pleiotropic effects extending to many aspects of shoot development such as taller meristems, alterations in phase transition, phyllotaxy and branching. Encodes a single zinc finger containing pr…	Serrate RNA effector molecule	HC	0.163662	0.290248	0.283724	0.326204	0.0557171	0.154999	0.223192	0.47042	0.236759	0.362011	0.141287	0.0487515	0.192496	0.326637	0.521215	0.341546	0.268629	0.356685	0.113079	0.176294	0.225627	0.475065	0.135969	0.0792971	0.0668239
HORVU0Hr1G020800	35.1	not assigned.no ontology	(loc_os08g39880.1 : 208.0) no description available & (at3g57910 : 125.0) D111/G-patch domain-containing protein; FUNCTIONS IN: nucleic acid binding; INVOLVED IN: biological_process unknown; LOCATED IN: intracellular; CONTAINS InterPro DOMAIN/s: D111/G-patch (InterPro:IPR000467); BEST Arabidopsis thaliana protein match is: D111/G-patch domain-containing protein (TAIR:AT5G26610.3); Has 4544 Blast …	G patch domain-containing protein 11	HC	1.4095	3.55028	5.0017	4.53412	4.50335	1.65222	1.37758	4.43823	4.80272	4.2721	1.16797	0.97909	4.61711	4.20163	3.71013	6.31041	9.08111	5.64333	4.04319	3.30514	4.39514	10.1683	7.33058	6.86037	6.44784
HORVU0Hr1G020810	35.2	not assigned.unknown	(original description: no original description)	Squamosa promoter-binding-like protein 17	HC	0.173879	0.378469	0.334412	0.179439	0.22357	0.0803761	0.166914	0.395518	0.35462	0.170119	0.0918729	0.0785223	0.505319	0.462102	0.257521	1.18844	1.66729	1.57923	2.0165	1.03152	0.891331	1.40535	0.964823	1.16417	0.22851
HORVU0Hr1G020940	35.2	not assigned.unknown	no hits & (original description: no original description)	Oligomeric Golgi complex subunit 3	HC	5.5735	2.85822	4.02081	5.02017	3.09284	6.08742	2.68858	2.69067	2.16139	2.98845	3.44247	3.51698	4.00323	1.09773	2.29696	5.57473	4.36376	3.99262	4.88259	5.59651	9.38588	6.13568	3.80358	2.60332	3.96909
HORVU0Hr1G020960	27.3.69	RNA.regulation of transcription.SET-domain transcriptional regulator family	(loc_os12g41900.1 : 231.0) no description available & (at5g42400 : 206.0) Encodes ATXR7 (ARABIDOPSIS TRITHORAX-RELATED7), required for histone H3-K4 methylation and for transcriptional activation of Flowering Locus C.; SET domain protein 25 (SDG25); CONTAINS InterPro DOMAIN/s: SET domain (InterPro:IPR001214), GYF (InterPro:IPR003169); BEST Arabidopsis thaliana protein match is: homologue of trith…	Histone-lysine N-methyltransferase 2A	HC	0.704081	0.643868	0.573295	0.482627	1.15607	0.516682	0.328868	0.544851	0.544284	0.587288	0.698753	0.56774	0.601971	0.527669	1.41614	3.62395	3.08338	3.60232	3.62975	3.66111	2.98387	3.98783	2.96528	3.701	3.36822
HORVU0Hr1G020970					LC	0.0654778	0.324445	0.363525	0.169495	0.570616	0.149119	0.061159	0.306239	0.367369	0.519776	0.31539	0.0297335	0.068088	0.136519	0.358845	1.02608	1.29548	2.30601	1.70076	1.9099	0.831302	2.58481	1.23744	1.66956	1.20178
HORVU0Hr1G020980	29.1	protein.aa activation	(loc_os12g35570.2 : 429.0) no description available & (gnl|cdd|37356 : 392.0) no description available & (at3g04600 : 375.0) Nucleotidylyl transferase superfamily protein; FUNCTIONS IN: nucleotide binding, tryptophan-tRNA ligase activity, aminoacyl-tRNA ligase activity, ATP binding; INVOLVED IN: tRNA aminoacylation for protein translation, tryptophanyl-tRNA aminoacylation; LOCATED IN: cytosol; EX…	Tryptophan--tRNA ligase	HC	6.92379	3.65096	2.92882	3.3581	5.34748	7.25272	5.94872	4.88125	3.48948	4.26357	6.27713	6.20869	3.7807	4.48481	6.86238	13.6811	9.03564	8.71393	9.81901	8.12875	14.075	7.55407	7.2137	7.90951	7.4218
HORVU0Hr1G020990					LC	3.96334	2.73856	1.25817	2.22467	2.70318	3.11651	1.2044	2.88424	1.82528	1.64808	3.08804	1.19235	2.37235	1.19418	1.92158	6.33828	0.910123	2.18563	1.33627	1.93635	4.41431	2.69048	2.11791	4.5465	4.29549
HORVU0Hr1G021000	35.1	not assigned.no ontology	(loc_os08g06200.1 : 355.0) no description available & (at4g27585 : 299.0) SPFH/Band 7/PHB domain-containing membrane-associated protein family; FUNCTIONS IN: zinc ion binding; INVOLVED IN: biological_process unknown; LOCATED IN: mitochondrion, membrane; EXPRESSED IN: callus, leaf; CONTAINS InterPro DOMAIN/s: Band 7 protein (InterPro:IPR001107); BEST Arabidopsis thaliana protein match is: SPFH/Ban…	Stomatin-1	HC	22.5725	22.8918	23.6624	21.5554	21.7528	21.4722	18.3578	28.6944	27.4844	23.3829	19.342	17.5067	25.6384	27.7186	21.4973	32.0649	47.9128	38.7254	34.3797	30.4602	32.1845	36.9417	36.0792	32.9276	32.3187
HORVU0Hr1G021020	30.2.17	signalling.receptor kinases.DUF 26	(loc_os09g19810.1 : 300.0) no description available & (at4g23160 : 166.0) Encodes a cysteine-rich receptor-like protein kinase.; cysteine-rich RLK (RECEPTOR-like protein kinase) 8 (CRK8); FUNCTIONS IN: kinase activity; INVOLVED IN: protein amino acid phosphorylation; CONTAINS InterPro DOMAIN/s: Protein kinase, ATP binding site (InterPro:IPR017441), Reverse transcriptase, RNA-dependent DNA polymer…		LC	8.94211	2.13575	2.30195	2.2605	2.57904	8.55677	3.01803	1.51952	2.66596	2.44608	7.19359	4.81436	1.74055	2.50708	2.45094	11.8557	0.928915	1.25459	1.38687	1.67815	18.7231	2.80781	2.92101	3.85854	2.88489
HORVU0Hr1G021030					LC	10.6277	5.0737	5.73291	5.88999	4.55973	8.88439	3.86154	5.15689	6.6041	4.72642	7.37428	4.84062	3.56832	6.07818	4.6812	12.8346	4.98495	4.62932	4.67936	3.62571	19.3573	6.8314	4.11731	4.39593	4.34252
HORVU0Hr1G021040	35.2	not assigned.unknown	(original description: no original description)	CASP-like protein UU-1	HC	0.989059	0.682965	0.197819	0	0.390097	0.503701	0.767226	0.905978	1.00726	0	0.533546	0.68828	0.778803	1.36867	0.673516	1.13866	1.55313	0.227445	0.79012	0.477323	1.14183	0.844468	0.886139	1.32705	0.229246
HORVU0Hr1G021050	35.2	not assigned.unknown	(original description: no original description)	Zinc finger protein CONSTANS-LIKE 14	HC	34.2558	13.7265	22.4681	21.2459	33.144	31.7781	26.8844	17.3521	25.4233	27.1004	25.6588	28.2982	10.3617	19.2392	36.2023	76.28	56.6185	58.9789	55.3829	52.0959	55.8373	33.0394	23.5204	26.5603	35.979
HORVU0Hr1G021060	35.2	not assigned.unknown	no hits & (original description: no original description)	undescribed protein	HC	12.6347	13.0346	10.9016	11.255	10.812	8.81819	7.67294	13.3677	12.863	8.36666	8.33161	6.16385	11.5143	14.7549	9.61797	20.0658	19.5628	14.8965	16.2687	13.5081	19.7326	23.9379	17.978	20.3892	16.1466
HORVU0Hr1G021080					LC	1.02589	0	0	0	0.422253	1.14273	1.065	0.695029	0	0	0.653988	2.24841	0.749282	0	0	2.16195	0.171379	1.11973	0.585358	2.67276	0.60752	0	0.418147	0	0
HORVU0Hr1G021140	35.2	not assigned.unknown	(original description: no original description)	ACT domain-containing protein	HC	0.181068	0.12376	0.143686	0.28962	0.121641	0.424758	0	0.453748	0.783421	0.25981	0.104162	0.161576	0.0600364	0.350742	0.328424	0.0653143	0.831541	0.332267	0.490603	0.521331	0.169212	1.07557	0.762333	0.17093	0
HORVU0Hr1G021200	35.2	not assigned.unknown	(loc_os08g42760.1 : 403.0) no description available & (at5g51130 : 266.0) S-adenosyl-L-methionine-dependent methyltransferases superfamily protein; FUNCTIONS IN: protein methyltransferase activity, methyltransferase activity; INVOLVED IN: protein amino acid methylation; LOCATED IN: cytoplasm; EXPRESSED IN: 22 plant structures; EXPRESSED DURING: 13 growth stages; CONTAINS InterPro DOMAIN/s: Riboso…	7SK snRNA methylphosphate capping enzyme	HC	16.0925	9.79854	3.26797	4.11656	7.29511	13.4816	14.4927	8.69682	4.53774	4.07947	10.6961	12.1804	10.8603	8.10012	7.88976	28.1449	18.5353	10.8913	8.81375	8.77638	27.0207	16.6046	8.46061	7.66788	9.77323
HORVU0Hr1G021210					LC	2.68629	1.05138	0.887378	0.833923	0.272637	2.09088	1.78443	1.51658	0.548566	1.35051	1.69326	1.77297	1.1271	0.263203	1.66287	6.70939	2.99278	1.30331	2.05378	3.22771	3.90417	2.45164	1.81324	1.07088	2.32044
HORVU0Hr1G021230	29.1.1	protein.aa activation.tyrosine-tRNA ligase	(loc_os08g05490.1 : 659.0) no description available & (at2g33840 : 543.0) Tyrosyl-tRNA synthetase, class Ib, bacterial/mitochondrial; FUNCTIONS IN: tyrosine-tRNA ligase activity, nucleotide binding, aminoacyl-tRNA ligase activity, ATP binding; INVOLVED IN: translation, tRNA aminoacylation for protein translation, tyrosyl-tRNA aminoacylation; LOCATED IN: cytoplasm; CONTAINS InterPro DOMAIN/s: Ross…	Tyrosine--tRNA ligase	HC	118.071	164.075	108.52	84.0991	101.297	102.457	114.095	157.872	99.8159	81.7703	94.7232	96.2058	170.605	145.769	91.7835	105.738	252	183.193	156.431	132.92	134.948	301.269	280.113	205.707	152.189
HORVU0Hr1G021280	10.7	cell wall.modification	(loc_os02g46910.1 : 239.0) no description available & (at2g01850 : 184.0) EXGT-A3 has homology to xyloglucan endotransglucosylases/hydrolases (XTHs). Mutants in this gene show a lesion mimic phenotype associated with leaf maturation and a reduction in the number of tertiary veins. Individual tracheary elements in the mutants are shorter, but phloem transport activity is not severely affected. EXG…	xyloglucan endotransglucosylase/hydrolase 28	HC	0.225301	2.22098	4.12835	1.88035	0.411168	0.16481	0.61374	1.82943	2.59637	2.31326	0.1497	0.226296	1.81634	2.03432	1.50071	0.082832	1.10212	0.51259	0.307092	0.232123	0.214749	2.15349	0.488586	0.512429	0.344857
HORVU0Hr1G021390	28.99	DNA.unspecified	(loc_os08g05890.1 : 289.0) no description available & (at4g00170 : 196.0) Plant VAMP (vesicle-associated membrane protein) family protein; FUNCTIONS IN: structural molecule activity; INVOLVED IN: biological_process unknown; LOCATED IN: cellular_component unknown; EXPRESSED IN: 24 plant structures; EXPRESSED DURING: 14 growth stages; CONTAINS InterPro DOMAIN/s: PapD-like (InterPro:IPR008962), Majo…	Vesicle-associated membrane protein-associated protein A	HC	2.51908	23.8675	55.6451	49.9125	20.9967	1.93039	1.97365	25.7294	36.0024	28.9101	1.66624	1.48882	7.2097	16.7428	15.1087	12.2653	72.1278	51.9271	49.3092	37.2433	7.24945	40.1849	31.4869	28.838	21.0726
HORVU0Hr1G021400	29.5.11.4.2	protein.degradation.ubiquitin.E3.RING	(loc_os06g34430.1 : 92.0) no description available & (at4g15975 : 89.0) RING/U-box superfamily protein; FUNCTIONS IN: zinc ion binding; INVOLVED IN: response to chitin; LOCATED IN: endomembrane system; CONTAINS InterPro DOMAIN/s: Zinc finger, RING-type (InterPro:IPR001841), Zinc finger, C3HC4 RING-type (InterPro:IPR018957); BEST Arabidopsis thaliana protein match is: TOXICOS EN LEVADURA 2 (TAIR:A…	RING/U-box superfamily protein	HC	0.108076	0.341655	0.377563	0.575767	0.115646	0	0.0239408	0.308351	0.6538	0.46426	0	0.0243251	0.054698	0.281372	0.161823	0.123102	0.934632	0.907578	1.00928	0.739275	0.483945	0.214943	0.951711	0.29901	0.214141
HORVU0Hr1G021410	35.2	not assigned.unknown	(original description: no original description)	RING/U-box superfamily protein	HC	0.0260975	0.403182	0.565611	0.178875	0.250509	0.120459	0.137264	0.356499	0.385085	0.279181	0.10678	0.0912083	0.520159	0.459745	0.54115	0.175462	3.60962	1.57858	0.774066	0.62474	0.173453	3.04702	2.28089	2.19246	1.97793
HORVU0Hr1G021440	26.4	misc.beta 1,3 glucan hydrolases	(loc_os06g34660.1 : 109.0) no description available & (gnl|cdd|87420 : 95.7) no description available & (at3g58100 : 84.7) Encodes a member of the X8-GPI family of proteins. It localizes to the plasmodesmata and is predicted to bind callose.; plasmodesmata callose-binding protein 5 (PDCB5); FUNCTIONS IN: callose binding, polysaccharide binding; INVOLVED IN: biological_process unknown; LOCATED IN:…	Carbohydrate-binding X8 domain superfamily protein	HC	0.105764	0	0	0.133623	0.150805	0.0980377	0	0	0	0	0.187686	0.0945311	0.109751	0	0	0.451653	0.888563	0.625274	0.963265	0.631326	0.0723546	0.460738	0.130367	0.122642	0.39775
HORVU0Hr1G021450	35.2	not assigned.unknown	(original description: no original description)	RING/U-box superfamily protein	HC	0.157836	0.0235003	0.0720766	0	0	0.117055	0.0972152	0.0999871	0	0.028045	0.113219	0.185357	0.136923	0.0953671	0.0584761	0.309666	1.00317	0.651947	0.654076	0.667093	0.146458	0.403272	0.228593	0.730927	0.186346
HORVU0Hr1G021480	35.2	not assigned.unknown	(loc_os08g01150.1 : 537.0) no description available & (gnl|cdd|69222 : 505.0) no description available & (gnl|cdd|37669 : 471.0) no description available & (at5g23850 : 444.0) FUNCTIONS IN: molecular_function unknown; INVOLVED IN: biological_process unknown; LOCATED IN: cellular_component unknown; EXPRESSED IN: 23 plant structures; EXPRESSED DURING: 13 growth stages; CONTAINS InterPro DOMAIN/s: L…	Arabidopsis thaliana protein of unknown function (DUF821)	HC	0.191491	0.747408	0.9272	0.517729	0.525673	0.217781	0.269541	0.880628	0.451485	0.600834	0.247712	0.261418	0.868547	1.02738	1.79517	0.115255	0.0631545	0.55335	0.695065	1.23785	0.317248	0.383543	0.660245	0.948881	1.97477
HORVU0Hr1G021500	31.4	cell.vesicle transport	(gnl|cdd|37555 : 160.0) no description available & (gnl|cdd|86233 : 137.0) no description available & (ipr004140 : 134.7539) Exo70 exocyst complex subunit & (at5g50380 : 127.0) A member of EXO70 gene family, putative exocyst subunits, conserved in land plants. Arabidopsis thaliana contains 23 putative EXO70 genes, which can be classified into eight clusters on the phylogenetic tree.; exocyst subu…	exocyst subunit exo70 family protein F1	HC	5.47278	3.92383	3.27666	3.17007	3.43986	3.70919	3.9641	3.80367	4.18448	3.97858	4.86264	4.68881	4.45444	5.6853	3.26986	56.1397	30.4981	16.4437	20.7829	14.0329	19.7849	10.7954	10.2025	7.85422	8.27515
HORVU0Hr1G021540	35.2	not assigned.unknown	(original description: no original description)	unknown function	HC	0	0.0633517	0	0	0	0.0315355	0	0	0	0	0.0259773	0.0294548	0	0	0	0	0.293983	1.10754	1.07091	0.358963	0	0.245578	0.520135	0.0758114	0
HORVU0Hr1G021610	29.5.11.4.3.2	protein.degradation.ubiquitin.E3.SCF.FBOX	(loc_os08g05480.1 : 342.0) no description available & (at2g02360 : 172.0) phloem protein 2-B10 (PP2-B10); CONTAINS InterPro DOMAIN/s: F-box domain, cyclin-like (InterPro:IPR001810), F-box domain, Skp2-like (InterPro:IPR022364); BEST Arabidopsis thaliana protein match is: F-box family protein (TAIR:AT2G02240.1); Has 572 Blast hits to 558 proteins in 38 species: Archae - 0; Bacteria - 0; Metazoa - …	F-box protein PP2-B7	HC	4.09918	3.1351	3.54606	2.65628	7.21952	4.17719	3.97692	3.75365	2.90898	4.78699	4.65648	4.46091	3.87445	3.68743	12.0892	3.25747	1.12943	4.52059	3.12289	1.94536	1.89524	1.40022	23.3605	18.5229	12.1532
HORVU0Hr1G021620					LC	0.0567512	0	0.400955	0.269395	0.959808	0.0538657	0.251064	0	0.240396	0.128043	0.0990858	0.397153	0.225041	0.217085	0.487265	0.182092	0.0646262	0.135226	0.220736	0.255141	0.0809984	0.219446	1.07407	1.64111	1.05966
HORVU0Hr1G021630	27.3.40	RNA.regulation of transcription.Aux/IAA family	(q5z749|iaa21_orysa : 152.0) Auxin-responsive protein IAA21 (Indoleacetic acid-induced protein 21) - Oryza sativa (Rice) & (loc_os06g22870.1 : 152.0) no description available & (gnl|cdd|66035 : 131.0) no description available & (at4g29080 : 92.0) phytochrome-associated protein 2 (PAP2); phytochrome-associated protein 2 (PAP2); FUNCTIONS IN: sequence-specific DNA binding transcription factor activ…	Auxin-responsive protein IAA21	HC	1.46145	1.44514	2.46859	1.8023	4.69753	1.32114	1.54379	2.01396	3.17567	2.93432	2.54467	2.57047	2.99773	4.11955	7.11712	8.50168	23.1813	43.1677	46.6468	43.2179	6.16132	53.4942	107.94	96.163	43.0118
HORVU0Hr1G021640	21.3	redox.heme	(loc_os06g39140.1 : 288.0) no description available & (at4g32690 : 242.0) Encodes a hemoglobin (Hb) with a central domain similar to the truncated Hbs of bacteria, protozoa and fungi. The 3D structure of these types of Hbs is a 2-on-2 arrangement of alpha-helices as opposed to the 3-on-3 arrangement of the standard globin fold. This type of Hb is not found in animals or yeast.; hemoglobin 3 (GLB3…	hemoglobin 3	HC	0.945815	8.1722	5.66187	4.4107	3.33625	0.852753	1.46269	3.78862	4.51605	4.55247	0.968555	0.933739	2.91962	3.37463	3.39981	2.1194	7.47922	4.60364	4.15397	3.13087	4.28897	14.4416	17.0193	20.4976	12.2321
HORVU0Hr1G021650					LC	0.831615	3.9495	3.21663	2.52919	1.35335	0.616894	1.34018	2.51953	2.75271	3.20657	1.27206	0.748065	4.0584	0.447446	3.64158	3.0713	4.19372	2.87073	1.74571	3.75526	7.64061	8.77413	9.50645	12.4646	10.8842
HORVU0Hr1G021660					LC	0.037273	0.575322	0.133643	0.2513	0.0841085	0	0.106714	0.0364656	0.167724	0.152481	0.0677607	0.0677027	0.196684	0.155426	0.104456	0	0.451283	0.388374	0.157036	0.0915753	0.463774	0.920358	0.329466	0.990601	1.03248
HORVU0Hr1G021670	35.2	not assigned.unknown	(original description: no original description)	unknown function	HC	0.296473	1.09836	1.36035	0.421063	1.03055	0.235148	0.199045	3.90132	4.37146	1.33305	0.379926	0.0843229	3.08251	7.01933	4.60832	3.14332	12.4301	14.0267	15.412	15.2606	0.715837	5.11765	3.24916	2.08998	4.09906
HORVU0Hr1G021700					LC	1.08759	0.497273	0.498375	0.738713	1.02215	1.27464	0.801348	1.19509	0.965998	0.629866	1.12913	0.651391	1.33432	0.880776	2.87391	7.3885	1.41972	2.04786	2.2214	2.05718	9.33348	2.03509	2.09111	2.7805	2.50912
HORVU0Hr1G021740	35.2	not assigned.unknown	no hits & (original description: no original description)	histone deacetylase 2	HC	1.52633	0.139677	0.160833	0.43686	0.607568	0.318979	0.983165	0.739011	0.475467	0.479904	2.07158	2.30128	0.924554	0.30251	0.570632	2.67008	0.286118	0.216275	0.143679	0.556923	4.02106	0.527866	0.327693	1.30829	0.834212
HORVU7Hr1G114020	17.1.1	hormone metabolism.abscisic acid.synthesis-degradation	(q6z351|aldol_orysa : 843.0) Putative aldehyde oxidase-like protein - Oryza sativa (Rice) & (loc_os07g18120.1 : 842.0) no description available & (at1g04580 : 562.0) Encodes aldehyde oxidase AAO4 preferentially expressed in developing seeds.; aldehyde oxidase 4 (AO4); CONTAINS InterPro DOMAIN/s: Aldehyde oxidase/xanthine dehydrogenase (InterPro:IPR016208), Ferredoxin (InterPro:IPR001041), Molybdo…	aldehyde oxidase 4	HC	0.126014	0.0543923	0.163573	0.115734	0.0511713	0.0863963	0.0427389	0.0525407	0.0519485	0.0182446	0.182449	0.0496517	0.0976294	0.0775067	0.0639421	45.4184	8.46629	21.1455	13.0969	7.57208	5.6897	1.96872	4.1595	3.65749	2.76083
HORVU0Hr1G021770					LC	1.17384	0.347574	0.627527	0.76403	1.66737	0.694606	0.798302	0.57418	0.476421	1.05316	1.14095	0.704623	0.781067	0.670753	2.72847	5.82811	1.82186	1.90736	1.75009	2.8894	7.94321	1.68933	2.38381	3.06658	3.58579
HORVU0Hr1G021800	35.1	not assigned.no ontology	(loc_os06g33320.1 : 1155.0) no description available & (at3g61670 : 273.0) Protein of unknown function (DUF3133); FUNCTIONS IN: molecular_function unknown; INVOLVED IN: biological_process unknown; LOCATED IN: plasma membrane; EXPRESSED IN: 22 plant structures; EXPRESSED DURING: 13 growth stages; CONTAINS InterPro DOMAIN/s: Protein of unknown function DUF3133 (InterPro:IPR021480); BEST Arabidopsis…	extra-large G-protein 1	HC	0.918769	2.78838	4.77152	4.17096	8.73356	0.962179	0.878178	7.02595	7.88252	12.981	1.41328	0.825812	7.62024	17.2083	22.3052	17.1772	32.5515	27.039	26.5999	25.9554	3.61546	5.62489	1.94347	1.90648	1.48661
HORVU0Hr1G021810	35.2	not assigned.unknown	(loc_os06g35410.1 : 857.0) no description available & (at1g29200 : 532.0) O-fucosyltransferase family protein; FUNCTIONS IN: molecular_function unknown; INVOLVED IN: biological_process unknown; LOCATED IN: endomembrane system; EXPRESSED IN: 8 plant structures; EXPRESSED DURING: 4 anthesis, petal differentiation and expansion stage; CONTAINS InterPro DOMAIN/s: GDP-fucose protein O-fucosyltransfera…	O-fucosyltransferase family protein	HC	13.4596	5.78982	15.324	16.3262	10.9995	15.5538	13.0269	10.2738	14.9319	19.9843	17.3888	17.8379	10.4631	11.5314	22.2705	2.99302	4.67526	4.60304	3.30846	2.757	3.80653	8.4822	3.2241	3.85	4.04321
HORVU0Hr1G021820	27.3.3	RNA.regulation of transcription.AP2/EREBP, APETALA2/Ethylene-responsive element binding protein family	(q6k7e6|erf1_orysa : 257.0) Ethylene-responsive transcription factor 1 (Ethylene-responsive element-binding factor 1) (EREBP-1) (OsEREBP1) - Oryza sativa (Rice) & (loc_os02g54160.1 : 257.0) no description available & (gnl|cdd|47695 : 109.0) no description available & (at1g53910 : 103.0) encodes a member of the ERF (ethylene response factor) subfamily B-2 of ERF/AP2 transcription factor family (RA…	Ethylene-responsive transcription factor 1	HC	1.46761	0.503171	0.445663	0.15737	0.59538	1.17648	0.403114	0.33998	0.73767	0.144606	0.817895	0.811804	0.407579	0.681021	0.455345	0.0418705	0	0.0310111	0	0	0	0.126719	0.0415503	0	0
HORVU0Hr1G021830	35.2	not assigned.unknown	no hits & (original description: no original description)	undescribed protein	HC	0	0	0	0	0	0.0371202	0	0	0.0837476	0	0.0333839	0	0	0	0	0.0836751	1.2676	1.23869	1.64698	1.25494	0.105294	0	0	0	0
HORVU0Hr1G021840					LC	1.25922	1.0313	1.43607	1.83934	1.31528	1.48554	1.77774	1.11253	1.90973	1.67817	1.43836	1.7673	0.941544	2.11447	2.42492	5.07323	8.76564	5.6059	7.8156	6.35184	2.65957	7.79947	5.21593	4.37435	2.49888
HORVU0Hr1G021850	35.2	not assigned.unknown	(original description: no original description)	Protein of unknown function (DUF581)	HC	8.94708	17.8791	7.82295	4.25473	3.75339	13.4727	15.3083	36.4753	26.8078	12.1448	18.6441	17.1802	41.3331	49.7607	31.9408	6.03874	13.9037	3.04889	2.4209	1.96804	10.2797	7.7911	1.34195	1.3769	1.38721
HORVU0Hr1G021860	29.5.4	protein.degradation.aspartate protease	(loc_os04g26834.1 : 165.0) no description available & (at3g02740 : 105.0) Eukaryotic aspartyl protease family protein; FUNCTIONS IN: aspartic-type endopeptidase activity; INVOLVED IN: proteolysis; LOCATED IN: plasma membrane, anchored to membrane; EXPRESSED IN: 22 plant structures; EXPRESSED DURING: 13 growth stages; CONTAINS InterPro DOMAIN/s: Peptidase aspartic (InterPro:IPR021109), Peptidase a…	Eukaryotic aspartyl protease family protein	HC	0.190341	0.0705197	0.179257	0	0.0325311	0.0558745	0.0531335	0.014104	0.0635847	0.029488	0.122253	0.0394931	0.0738535	0.174953	0	0.229332	0.0485059	0	0.0297191	0.0354191	0.136451	0.0883523	0.0783309	0.0768435	0.0734874
HORVU0Hr1G021880	27.3.99	RNA.regulation of transcription.unclassified	(loc_os06g50050.1 : 659.0) no description available & (at4g27680 : 549.0) P-loop containing nucleoside triphosphate hydrolases superfamily protein; FUNCTIONS IN: nucleoside-triphosphatase activity, ATPase activity, nucleotide binding, ATP binding; LOCATED IN: endomembrane system; EXPRESSED IN: 23 plant structures; EXPRESSED DURING: 14 growth stages; CONTAINS InterPro DOMAIN/s: ATPase, AAA+ type, …	26S protease regulatory subunit 7	HC	0.0504795	1.01318	0.681321	0	0.103996	0.650874	0.0230611	0	0.111491	0.058844	0.105701	0.0456525	1.53983	1.79576	0.122695	0	0.537105	0.0621451	0.10553	0	1.12884	0	0	0.207518	0.152439
HORVU0Hr1G021900					LC	38.8337	22.35	20.0983	19.5858	27.1051	38.7672	31.8628	18.8182	22.9303	23.3799	34.0545	32.3825	22.3273	20.3406	29.5828	92.9786	56.2497	50.0741	46.6564	49.3035	94.7548	62.8859	38.4703	44.145	41.2235
HORVU0Hr1G021910					LC	2.13939	2.93218	3.02008	3.69331	7.43648	1.47325	1.33283	4.57175	5.36176	5.52961	1.41799	1.03085	2.82179	5.75461	8.23851	1.99172	0.887522	0.911955	0.764544	1.10822	2.3118	1.45929	1.252	2.05316	1.52759
HORVU0Hr1G021920	35.2	not assigned.unknown	no hits & (original description: no original description)	serine-rich protein-related	HC	0.912822	1.21207	1.0029	0.987908	1.3212	0.316767	0.701975	1.73865	1.25376	1.45896	0.500464	0.547998	1.75202	1.53817	1.65766	0.417398	0	0.0353306	0.153192	0	0.63358	0.413867	0.251028	0.109356	0.300743
HORVU0Hr1G021930	35.2	not assigned.unknown	(original description: no original description)	Membrane lipoprotein putative	HC	0.906734	0.610922	1.45744	0.97493	1.60398	1.29494	0.789074	0.998602	1.78272	1.25195	1.22047	0.911838	1.09368	2.33642	2.63783	2.35077	6.93697	5.00457	5.43055	6.30635	2.02754	5.1197	4.40572	3.15079	2.16134
HORVU0Hr1G021940	20.1	stress.biotic	(loc_os02g15880.2 : 690.0) no description available & (at1g64140 : 410.0) BEST Arabidopsis thaliana protein match is: loricrin-related (TAIR:AT5G64550.1); Has 3596 Blast hits to 2004 proteins in 150 species: Archae - 0; Bacteria - 54; Metazoa - 1597; Fungi - 38; Plants - 513; Viruses - 9; Other Eukaryotes - 1385 (source: NCBI BLink). & (reliability: 820.0) & (original description: no original des…	Loricrin-like	HC	73.0288	28.4143	11.3699	13.7238	18.9054	60.6354	67.3346	24.0905	11.9457	12.3123	60.921	66.5814	43.2907	15.9979	15.0631	38.7685	15.4153	15.2344	13.546	13.1574	85.8652	41.5158	43.5715	49.524	33.6693
HORVU0Hr1G021950	26.4.1	misc.beta 1,3 glucan hydrolases.glucan endo-1,3-beta-glucosidase	(loc_os06g40490.1 : 531.0) no description available & (at2g26600 : 399.0) Glycosyl hydrolase superfamily protein; FUNCTIONS IN: cation binding, hydrolase activity, hydrolyzing O-glycosyl compounds, catalytic activity; INVOLVED IN: carbohydrate metabolic process; LOCATED IN: anchored to membrane; EXPRESSED IN: 22 plant structures; EXPRESSED DURING: 13 growth stages; CONTAINS InterPro DOMAIN/s: Gly…	Glucan endo-13-beta-glucosidase 14	HC	9.32846	4.73118	6.13234	8.25488	12.2522	8.77689	6.30688	3.5135	5.14456	6.89147	8.43679	7.48165	4.06274	3.93168	4.68628	8.15152	7.72261	9.83167	8.31592	6.58133	16.7476	22.9291	16.5096	19.4141	20.1802
HORVU0Hr1G021970	20.2.3	stress.abiotic.drought/salt	(loc_os06g49860.1 : 537.0) no description available & (at3g51070 : 421.0) S-adenosyl-L-methionine-dependent methyltransferases superfamily protein; CONTAINS InterPro DOMAIN/s: Protein of unknown function DUF248, methyltransferase putative (InterPro:IPR004159); BEST Arabidopsis thaliana protein match is: S-adenosyl-L-methionine-dependent methyltransferases superfamily protein (TAIR:AT5G64030.1); H…	S-adenosyl-L-methionine-dependent methyltransferases superfamily protein	HC	0.113231	4.99258	27.0167	21.9224	14.0912	0.115637	0.0748434	6.89525	9.76886	18.4447	0.0593065	0.0543726	3.43572	7.57258	10.4507	0.299448	0.0500301	0.057641	0.0150664	0.0636902	0.852934	1.50068	1.45465	1.23288	1.04495
HORVU0Hr1G021980	35.2	not assigned.unknown	(loc_os01g23680.1 : 273.0) no description available & (at2g43945 : 215.0) unknown protein; LOCATED IN: chloroplast; BEST Arabidopsis thaliana protein match is: unknown protein (TAIR:AT3G59870.1); Has 292 Blast hits to 292 proteins in 84 species: Archae - 0; Bacteria - 122; Metazoa - 0; Fungi - 0; Plants - 46; Viruses - 0; Other Eukaryotes - 124 (source: NCBI BLink). & (reliability: 430.0) & (orig…	unknown protein; LOCATED IN: chloroplast; BEST Arabidopsis thaliana protein match is: unknown protein .	HC	5.93339	2.42047	2.54862	2.594	3.75672	5.50557	5.01722	3.64687	3.42889	2.71066	5.37092	6.02547	3.36813	4.52653	4.3405	6.84476	4.71718	6.0239	6.68147	7.21498	7.23322	4.26165	8.39121	8.54408	10.5945
HORVU0Hr1G022000	29.5.11	protein.degradation.ubiquitin	(loc_os06g43020.1 : 231.0) no description available & (at1g78880 : 122.0) Ubiquitin-specific protease family C19-related protein; FUNCTIONS IN: molecular_function unknown; INVOLVED IN: biological_process unknown; LOCATED IN: plasma membrane; EXPRESSED IN: guard cell, cultured cell; BEST Arabidopsis thaliana protein match is: Ubiquitin-specific protease family C19-related protein (TAIR:AT1G16860.1…	Ubiquitin-specific protease family C19-related protein	HC	36.3218	20.1422	5.8304	2.78585	4.29011	32.3234	33.9755	18.7847	8.36733	4.78536	29.2704	33.369	27.8523	14.8809	9.43972	3.8127	0.253049	0.51284	0.586797	0.753325	14.8119	0.91225	1.24392	0.791084	1.47616
HORVU0Hr1G022010					LC	13.7033	14.04	3.55308	1.25745	3.23733	7.81105	14.4017	13.5785	7.17767	2.33877	7.54756	7.67831	19.6611	10.0863	7.7897	1.39463	0.160016	0.254844	0.151676	0.491999	7.20046	0.196832	0.501575	0.439803	0.754807
HORVU0Hr1G022020	35.2	not assigned.unknown	no hits & (original description: no original description)	glutamine dumper 4	HC	0.151796	0.495567	1.13393	0.0778266	0	0.117688	0.531465	0.211322	0.0682538	0	0.16276	0.1369	0.536607	0.0654967	0	0.0670252	0.534734	5.2916	1.82941	0.816273	0.468475	14.4676	57.743	30.1046	16.5463
HORVU0Hr1G022030	35.2	not assigned.unknown	no hits & (original description: no original description)	VQ motif family protein	HC	0.0309634	0.250783	0	0.498809	0.987647	0.0309615	0.0275602	0.139669	0.413321	0.344682	0.110668	0.05591	0.19078	0.189679	0.250691	0.0342515	0	0.0762379	0.0672386	0.287687	0.0404217	0.479105	0.194931	0.181572	0
HORVU0Hr1G022040					LC	0.46471	1.27778	1.00658	0.864541	0.782022	0.611308	0.39985	1.16554	0.816016	0.962717	0.274052	0.195681	0.792014	0.770402	1.09425	1.03461	1.34563	0.89193	1.23249	0.917548	1.03206	1.18113	0.823254	1.36596	0.666097
HORVU0Hr1G022050	35.2	not assigned.unknown	(loc_os06g41440.2 : 491.0) no description available & (at1g50120 : 279.0) FUNCTIONS IN: molecular_function unknown; INVOLVED IN: biological_process unknown; LOCATED IN: cellular_component unknown; EXPRESSED IN: 23 plant structures; EXPRESSED DURING: 13 growth stages; CONTAINS InterPro DOMAIN/s: Rgp1 (InterPro:IPR014848), Immunoglobulin E-set (InterPro:IPR014756); Has 144 Blast hits to 140 protein…	RAB6A-GEF complex partner protein 2	HC	5.80602	8.4539	7.94026	7.60972	8.16473	5.12507	3.89367	8.35655	9.70853	7.82455	4.51256	4.03879	5.70473	8.12887	7.78186	9.25709	12.5211	8.25181	8.30871	7.2951	11.6871	13.0027	9.78517	8.70624	8.50768
HORVU0Hr1G022060	35.2	not assigned.unknown	(loc_os06g41440.1 : 291.0) no description available & (at1g50120 : 144.0) FUNCTIONS IN: molecular_function unknown; INVOLVED IN: biological_process unknown; LOCATED IN: cellular_component unknown; EXPRESSED IN: 23 plant structures; EXPRESSED DURING: 13 growth stages; CONTAINS InterPro DOMAIN/s: Rgp1 (InterPro:IPR014848), Immunoglobulin E-set (InterPro:IPR014756); Has 144 Blast hits to 140 protein…	unknown function	HC	8.55813	13.4488	12.6054	12.274	12.8383	7.49945	6.0032	11.3265	14.819	10.9022	7.52453	5.57305	10.7427	14.2853	10.115	10.5076	20.0951	13.4306	10.8026	8.82697	14.9711	20.5368	11.9452	13.0977	14.2656
HORVU0Hr1G022070	29.4	protein.postranslational modification	(loc_os06g41510.1 : 760.0) no description available & (at5g60900 : 375.0) Encodes a receptor-like protein kinase.; receptor-like protein kinase 1 (RLK1); FUNCTIONS IN: in 6 functions; INVOLVED IN: protein amino acid phosphorylation; LOCATED IN: endomembrane system; EXPRESSED IN: 23 plant structures; EXPRESSED DURING: 13 growth stages; CONTAINS InterPro DOMAIN/s: Curculin-like (mannose-binding) le…	Protein kinase superfamily protein	HC	29.7912	13.1501	5.24085	5.42427	22.8909	25.8264	27.2409	4.81778	1.88593	9.52786	16.9757	14.4752	7.00256	0.873308	2.82607	0.57674	0.0843589	0.379386	0.53532	1.87149	4.55775	0.403865	0.883774	1.59097	10.2229
HORVU0Hr1G022090	34.14	transport.unspecified cations	(q93xi5|hkt2_orysa : 636.0) Cation transporter HKT2 (OsHKT2) (Po-OsHKT2) - Oryza sativa (Rice) & (loc_os06g48810.1 : 632.0) no description available & (at4g10310 : 276.0) encodes a sodium transporter (HKT1) expressed in xylem parenchyma cells. Mutants over-accumulate sodium in shoot tissue and have increased sodium in the xylem sap and reduced sodium in phloem sap and roots.; high-affinity K+ tra…	Cation transporter HKT1	HC	0.0130992	0.026783	0	0.0276022	0	0.0124332	0.0115826	0	0	0	0	0	0.0267479	0.0274064	0	0	0.298792	0.662402	0.379237	0.0237429	0	0.0485252	0	0	0.0328074
HORVU0Hr1G022120					LC	0.20342	2.4639	0.675137	0	0	0	0.0656848	2.05879	0.45185	0	0	0	0.561646	1.24136	0	0.172126	0.29439	0.0637421	0.561333	0	1.0597	0.437786	0.195667	0.197295	0
HORVU0Hr1G022160	35.2	not assigned.unknown	(loc_os03g22560.1 : 498.0) no description available & (at2g47820 : 185.0) unknown protein; FUNCTIONS IN: molecular_function unknown; INVOLVED IN: biological_process unknown; LOCATED IN: cellular_component unknown; EXPRESSED IN: 17 plant structures; EXPRESSED DURING: 13 growth stages; BEST Arabidopsis thaliana protein match is: unknown protein (TAIR:AT1G09040.1). & (reliability: 370.0) & (original…	unknown protein; BEST Arabidopsis thaliana protein match is: unknown protein .	HC	19.019	16.3693	12.6049	11.849	15.512	16.6282	13.3827	16.4451	13.704	12.3203	15.4209	13.7613	17.0256	16.2196	14.8918	19.4683	14.4985	13.4779	13.0551	13.7709	22.7845	16.827	12.0156	13.8433	12.8497
HORVU0Hr1G022230	35.2	not assigned.unknown	no hits & (original description: no original description)	unknown function	HC	0.240974	0.192423	0.106448	0	0	0.0946355	0.35426	0.045944	0.21132	0	0.245316	0.561035	0.537193	0.0940565	0	0.164449	3.40249	12.911	17.3766	14.6726	1.12264	3.36867	9.78543	11.0106	2.73162
HORVU0Hr1G022240	34.99	transport.misc	(loc_os02g21630.1 : 408.0) no description available & (at5g63060 : 323.0) Sec14p-like phosphatidylinositol transfer family protein; FUNCTIONS IN: transporter activity; INVOLVED IN: transport; LOCATED IN: chloroplast; EXPRESSED IN: 22 plant structures; EXPRESSED DURING: 13 growth stages; CONTAINS InterPro DOMAIN/s: Cellular retinaldehyde-binding/triple function, C-terminal (InterPro:IPR001251), Ph…	Sec14p-like phosphatidylinositol transfer family protein	HC	0.38437	0.622345	2.46335	2.38326	2.36376	0.407636	0.203219	1.72217	2.41414	2.86275	0.266684	0.259793	0.58645	2.79588	4.99337	2.73519	3.18038	5.89806	6.84879	6.63348	1.40571	1.84305	5.19174	6.85853	4.97302
HORVU0Hr1G022260	35.1	not assigned.no ontology	(loc_os07g06840.1 : 317.0) no description available & (gnl|cdd|36728 : 230.0) no description available & (at5g06570 : 202.0) alpha/beta-Hydrolases superfamily protein; FUNCTIONS IN: hydrolase activity; INVOLVED IN: metabolic process; LOCATED IN: cellular_component unknown; EXPRESSED IN: 6 plant structures; EXPRESSED DURING: petal differentiation and expansion stage; CONTAINS InterPro DOMAIN/s: Al…	Chromosome 3B genomic scaffold cultivar Chinese Spring	HC	2.17019	3.48376	3.042	0.273115	0.820521	4.26623	3.44529	4.80651	1.7308	1.37123	4.21268	3.72559	5.37969	4.17176	3.99644	0.128807	4.43618	1.30014	1.203	0.928185	0.451519	3.41289	0.341602	0	0.134387
HORVU0Hr1G022270	29.5.11.4.2	protein.degradation.ubiquitin.E3.RING	(loc_os06g46366.1 : 579.0) no description available & (at5g60580 : 280.0) RING/U-box superfamily protein; FUNCTIONS IN: zinc ion binding; INVOLVED IN: biological_process unknown; LOCATED IN: cellular_component unknown; CONTAINS InterPro DOMAIN/s: Zinc finger, C3HC4 RING-type (InterPro:IPR018957), Zinc finger, RING-CH-type (InterPro:IPR011016); BEST Arabidopsis thaliana protein match is: RING/U-bo…	RING/U-box superfamily protein	HC	129.98	155.76	122.151	64.7828	81.7717	132.2	124.571	186.199	161.387	111.496	127.889	119.434	159.06	184.664	220.849	14.7191	10.2608	13.5783	11.6969	10.2692	27.1803	29.9571	25.325	24.2475	21.5237
HORVU0Hr1G022280	13.2.4.3	amino acid metabolism.degradation.branched chain group.valine	(loc_os06g46372.1 : 533.0) no description available & (at4g20930 : 419.0) 6-phosphogluconate dehydrogenase family protein; FUNCTIONS IN: in 7 functions; INVOLVED IN: oxidation reduction, pentose-phosphate shunt, valine metabolic process, valine catabolic process, metabolic process; EXPRESSED IN: 22 plant structures; EXPRESSED DURING: 13 growth stages; CONTAINS InterPro DOMAIN/s: 6-phosphogluconat…	3-hydroxyisobutyrate dehydrogenase	HC	10.6292	12.5615	15.7163	12.7778	15.6806	10.3906	9.46666	16.8389	21.844	21.859	10.7469	10.941	16.5402	25.2175	41.1557	4.35456	3.59591	7.76114	7.17033	5.1583	8.22182	5.52816	17.5529	25.9962	21.4208
HORVU0Hr1G022290	29.4	protein.postranslational modification	(loc_os08g03030.1 : 468.0) no description available & (at5g10530 : 394.0) Concanavalin A-like lectin protein kinase family protein; FUNCTIONS IN: kinase activity; INVOLVED IN: protein amino acid phosphorylation; LOCATED IN: endomembrane system; EXPRESSED IN: root; CONTAINS InterPro DOMAIN/s: Legume lectin, beta chain (InterPro:IPR001220), Protein kinase, ATP binding site (InterPro:IPR017441), Ser…	receptor kinase 2	HC	0.0338474	0.153105	0.13799	0	0	0.0160633	0.0149643	0.32231	0.178032	0.0381837	0.0295483	0	0.10117	0.534388	0.20234	0	0	0.0403257	0.0355656	0.0399331	0	0	0	0	0.0404673
HORVU0Hr1G022300	34.1	transport.p- and v-ATPases	(loc_os06g45430.1 : 363.0) no description available & (at1g79450 : 299.0) ALA-interacting subunit 5 (ALIS5); INVOLVED IN: biological_process unknown; LOCATED IN: chloroplast thylakoid lumen, plasma membrane, membrane; EXPRESSED IN: 12 plant structures; EXPRESSED DURING: L mature pollen stage, M germinated pollen stage, 4 anthesis, petal differentiation and expansion stage; CONTAINS InterPro DOMAI…	ALA-interacting subunit 5	HC	119.54	149.833	156.229	137.001	134.642	100.783	113.582	137.216	143.703	140.936	84.6415	88.0929	110.209	117.772	159.459	189.691	120.68	122.206	119.305	125.579	193.566	119.086	83.7829	88.6596	109.896
HORVU0Hr1G022310	33.99	development.unspecified	(loc_os06g45440.2 : 464.0) no description available & (at5g44730 : 385.0) Haloacid dehalogenase-like hydrolase (HAD) superfamily protein; FUNCTIONS IN: hydrolase activity, catalytic activity, phosphoglycolate phosphatase activity; INVOLVED IN: metabolic process; LOCATED IN: endomembrane system; EXPRESSED IN: 21 plant structures; EXPRESSED DURING: 13 growth stages; CONTAINS InterPro DOMAIN/s: Halo…	Haloacid dehalogenase-like hydrolase domain-containing protein 3	HC	4.47192	42.8063	10.7465	15.1991	15.3207	3.1557	6.33716	11.2452	14.3486	14.0731	3.84387	3.28486	9.3513	16.8706	14.6601	15.1064	20.9083	11.2833	12.3891	12.9808	30.486	32.1231	18.6525	27.8271	24.4246
HORVU0Hr1G022320	34.99	transport.misc	(loc_os08g44870.3 : 540.0) no description available & (at4g00350 : 451.0) MATE efflux family protein; FUNCTIONS IN: antiporter activity, drug transmembrane transporter activity, transporter activity; INVOLVED IN: drug transmembrane transport, transmembrane transport; LOCATED IN: membrane; EXPRESSED IN: 9 plant structures; EXPRESSED DURING: L mature pollen stage, M germinated pollen stage, 4 anthe…	MATE efflux family protein	HC	0.532124	128.33	182.723	126.343	72.9971	0.0563435	1.60174	94.1731	174.255	126.307	0.0531379	0.146871	31.111	108.402	122.464	0.0963244	0.185245	0.288071	0.0850576	0	0.660973	7.87372	2.42503	0.906603	0.366152
[truncated: 32,650 more rows]

## Sheet: Table S2b DEG log2FC
Table S2B. Complete dataset of log2(fold change) of genes in the aleurone, scutellum and embryo of germinated barley grain.
[truncated: 33,422 more rows]

[truncated: 2 more sheets: Table S3 genes in paper, Table S4 hormone gene IDs]
